# Supplementary material for: The charge-transfer complex 1-amino­anthraquinone–7,7′,8,8′-tetra­cyano­quinodimethane (1/1)
Source: Acta Crystallogr Sect E Struct Rep Online. 2013 Jan 26;69(Pt 2):o301. doi: 10.1107/S1600536813002195 (PMC3569820; doi:10.1107/S1600536813002195)
Supplement: Supplementary file 1 [file e-69-0o301-sup1.cif]

##############################################################################
#                                                                            #
# This CIF contains the data in a paper accepted for publication in          #
# Acta Crystallographica Section E. It conforms to the requirements of       #
# Notes for Authors for Acta Crystallographica Section E, and has been       #
# peer reviewed under the auspices of the IUCr Commission on Journals.       #
#                                                                            #
# Full details of the Crystallographic Information File format               #
# are given in the paper "The Crystallographic Information File (CIF):       #
# a New Standard Archive File for Crystallography" by S. R. Hall, F. H.      #
# Allen and I. D. Brown [Acta Cryst. (1991), A47, 655-685].                  #
#                                                                            #
# The current version of the core CIF dictionary is obtainable from          #
# ftp://ftp.iucr.org/pub/cif_core.dic.                                       #
#                                                                            #
# Software is freely available for graphical display of the structure(s)     #
# in this CIF. For information consult the CIF software page                 #
# http://www.iucr.org/resources/cif/software.                                #
#                                                                            #
# This file may be used for bona fide research purposes within the           #
# scientific community so long as proper attribution is given to the journal # 
# article from which it was obtained.                                        #
#                                                                            #
##############################################################################
data_I
_audit_creation_method     SHELXL-97
_chemical_name_systematic
;\
1-Aminoanthraquinone--\
2-[4-(dicyanomethylidene)cyclohexa-2,5-dien-1-ylidene]propanedinitrile (1/1)
;
_chemical_name_common     Aminoanthrachinone-Tetracyanchinodimethane
_chemical_formula_moiety     'C12 H4 N4, C14 H9 N O2'
_chemical_formula_sum     'C26 H13 N5 O2'
_chemical_formula_iupac     'C12 H4 N4, C14 H9 N O2'
_chemical_formula_weight     427.41
_chemical_melting_point     ?
_symmetry_cell_setting     monoclinic
_symmetry_space_group_name_H-M     'P 21/c'
_symmetry_space_group_name_Hall     '-P 2ybc'
loop_
    _symmetry_equiv_pos_as_xyz
    'x, y, z'
    '-x, y+1/2, -z+1/2'
    '-x, -y, -z'
    'x, -y-1/2, z-1/2'
_cell_length_a     7.4916(2)
_cell_length_b     9.4321(3)
_cell_length_c     28.8093(8)
_cell_angle_alpha     90.00
_cell_angle_beta     95.8785(15)
_cell_angle_gamma     90.00
_cell_volume     2025.00(10)
_cell_formula_units_Z     4
_cell_measurement_reflns_used     14532
_cell_measurement_theta_min     2.91
_cell_measurement_theta_max     27.485
_cell_measurement_temperature     293(2)
_exptl_crystal_description     needle
_exptl_crystal_colour     'dark brown'
_exptl_crystal_size_max     0.29
_exptl_crystal_size_mid     0.05
_exptl_crystal_size_min     0.04
_exptl_crystal_density_diffrn     1.402
_exptl_crystal_density_meas     ?
_exptl_crystal_density_method     'not measured'
_exptl_crystal_F_000     880
_exptl_absorpt_coefficient_mu     0.093
_exptl_absorpt_correction_type     analytical
_exptl_absorpt_process_details     '(Alcock, 1970)'
_exptl_absorpt_correction_T_min     0.9736
_exptl_absorpt_correction_T_max     0.9963
_exptl_special_details     ?
_diffrn_ambient_temperature     293(2)
_diffrn_radiation_type     MoK\a
_diffrn_radiation_wavelength     0.71073
_diffrn_radiation_monochromator     graphite
_diffrn_measurement_device_type     'Nonius KappaCCD'
_diffrn_measurement_method     'CCD rotation images, thick slices'
_diffrn_detector_area_resol_mean     9
_diffrn_reflns_number     19055
_diffrn_reflns_av_R_equivalents     0.1470
_diffrn_reflns_av_sigmaI/netI     0.0919
_diffrn_reflns_theta_min     2.95
_diffrn_reflns_theta_max     26.00
_diffrn_reflns_theta_full     26.00
_diffrn_measured_fraction_theta_max     0.998
_diffrn_measured_fraction_theta_full     0.998
_diffrn_reflns_limit_h_min     -9
_diffrn_reflns_limit_h_max     9
_diffrn_reflns_limit_k_min     -11
_diffrn_reflns_limit_k_max     11
_diffrn_reflns_limit_l_min     -32
_diffrn_reflns_limit_l_max     35
_diffrn_standards_number     19055
_diffrn_standards_interval_count     ?
_diffrn_standards_interval_time     ?
_diffrn_standards_decay_%     ?
_refine_special_details
;
Refinement of <i>F</i>^2^ against ALL reflections. The weighted <i>R</i>-factor
<i>wR</i> and goodness of fit <i>S</i> are based on <i>F</i>^2^, conventional
<i>R</i>-factors <i>R</i> are based on <i>F</i>, with <i>F</i> set to zero for
negative <i>F</i>^2^. The threshold expression of <i>F</i>^2^ >
\s(<i>F</i>^2^) is used only for calculating <i>R</i>-factors(gt) <i>etc</i>.
and is not relevant to the choice of reflections for refinement.
<i>R</i>-factors based on <i>F</i>^2^ are statistically about twice as large
as those based on <i>F</i>, and <i>R</i>- factors based on ALL data will be
even larger.
;
_reflns_number_total     3972
_reflns_number_gt     2324
_reflns_threshold_expression     I>2sigma(I)
_refine_ls_structure_factor_coef     Fsqd
_refine_ls_matrix_type     full
_refine_ls_R_factor_all     0.1063
_refine_ls_R_factor_gt     0.0519
_refine_ls_wR_factor_gt     0.1094
_refine_ls_wR_factor_ref     0.1351
_refine_ls_goodness_of_fit_ref     1.007
_refine_ls_restrained_S_all     1.007
_refine_ls_number_reflns     3972
_refine_ls_number_parameters     350
_refine_ls_number_restraints     0
_refine_ls_hydrogen_treatment     refall
_refine_ls_weighting_scheme     calc
_refine_ls_weighting_details
         'calc w=1/[\s^2^(Fo^2^)+(0.0558P)^2^+0.1436P] where P=(Fo^2^+2Fc^2^)/3'
_atom_sites_solution_hydrogens     geom
_atom_sites_solution_primary     direct
_atom_sites_solution_secondary     difmap
_refine_ls_shift/su_max     0.000
_refine_ls_shift/su_mean     0.000
_refine_diff_density_max     0.155
_refine_diff_density_min     -0.163
_refine_ls_extinction_method     none
_refine_ls_extinction_coef     ?
loop_
    _atom_type_symbol
    _atom_type_description
    _atom_type_scat_dispersion_real
    _atom_type_scat_dispersion_imag
    _atom_type_scat_source
    C C 0.0033 0.0016 'International Tables Vol C Tables 4.2.6.8 and 6.1.1.4'
    N N 0.0061 0.0033 'International Tables Vol C Tables 4.2.6.8 and 6.1.1.4'
    O O 0.0106 0.0060 'International Tables Vol C Tables 4.2.6.8 and 6.1.1.4'
    H H 0.0000 0.0000 'International Tables Vol C Tables 4.2.6.8 and 6.1.1.4'
_computing_data_collection     'COLLECT (Nonius, 1998)'
_computing_cell_refinement     'SCALEPACK (Otwinowski & Minor, 1997)'
_computing_data_reduction     'DENZO and SCALEPACK (Otwinowski & Minor, 1997)'
_computing_structure_solution     'SHELXS97 (Sheldrick, 2008)'
_computing_structure_refinement     'SHELXL97 (Sheldrick, 2008)'
_computing_molecular_graphics     'DIAMOND (Brandenburg, 2006)'
_computing_publication_material     'publCIF (Westrip, 2010)'
loop_
    _atom_site_type_symbol
    _atom_site_label
    _atom_site_fract_x
    _atom_site_fract_y
    _atom_site_fract_z
    _atom_site_U_iso_or_equiv
    _atom_site_adp_type
    _atom_site_calc_flag
    _atom_site_refinement_flags
    _atom_site_occupancy
    _atom_site_symmetry_multiplicity
    _atom_site_disorder_assembly
    _atom_site_disorder_group
    N N1 0.6301(3) 0.2662(3) 0.00915(7) 0.0621(6) Uani d . 1 1 . .
    H HN1 0.586(3) 0.358(3) 0.0048(9) 0.086(9) Uiso d . 1 1 . .
    H HN2 0.625(3) 0.195(3) -0.0176(11) 0.110(10) Uiso d . 1 1 . .
    N N2 0.0775(3) 0.2756(2) -0.02511(7) 0.0705(6) Uani d . 1 1 . .
    N N3 0.3548(3) -0.0224(2) 0.06905(7) 0.0707(6) Uani d . 1 1 . .
    N N4 0.4265(3) 0.6007(2) 0.28057(7) 0.0688(6) Uani d . 1 1 . .
    N N5 0.1954(3) 0.9047(2) 0.17933(8) 0.0739(6) Uani d . 1 1 . .
    O O1 0.9414(2) 0.33407(19) 0.20941(6) 0.0763(5) Uani d . 1 1 . .
    O O2 0.58619(19) 0.51563(15) 0.04905(5) 0.0586(4) Uani d . 1 1 . .
    C C1 0.7206(2) 0.2324(2) 0.05065(7) 0.0438(5) Uani d . 1 1 . .
    C C2 0.7953(3) 0.0950(2) 0.05632(8) 0.0513(6) Uani d . 1 1 . .
    H H2 0.776(3) 0.028(2) 0.0292(8) 0.070(7) Uiso d . 1 1 . .
    C C3 0.8834(3) 0.0533(3) 0.09792(8) 0.0525(6) Uani d . 1 1 . .
    H H3 0.936(3) -0.040(3) 0.1011(8) 0.066(7) Uiso d . 1 1 . .
    C C4 0.9037(3) 0.1446(2) 0.13595(8) 0.0485(6) Uani d . 1 1 . .
    H H4 0.971(3) 0.122(2) 0.1661(9) 0.069(7) Uiso d . 1 1 . .
    C C5 0.8342(2) 0.2799(2) 0.13162(7) 0.0407(5) Uani d . 1 1 . .
    C C6 0.7425(2) 0.3273(2) 0.08894(7) 0.0376(5) Uani d . 1 1 . .
    C C7 0.8617(2) 0.3753(2) 0.17276(7) 0.0473(5) Uani d . 1 1 . .
    C C8 0.6729(2) 0.4722(2) 0.08494(7) 0.0397(5) Uani d . 1 1 . .
    C C9 0.7950(2) 0.5229(2) 0.16781(7) 0.0413(5) Uani d . 1 1 . .
    C C10 0.8227(3) 0.6157(3) 0.20549(8) 0.0524(6) Uani d . 1 1 . .
    H H10 0.895(2) 0.5807(18) 0.2367(7) 0.039(5) Uiso d . 1 1 . .
    C C11 0.7634(3) 0.7541(3) 0.20053(9) 0.0574(6) Uani d . 1 1 . .
    H H11 0.785(3) 0.822(2) 0.2272(9) 0.072(7) Uiso d . 1 1 . .
    C C12 0.6755(3) 0.8007(3) 0.15876(9) 0.0536(6) Uani d . 1 1 . .
    H H12 0.631(3) 0.900(2) 0.1552(7) 0.061(6) Uiso d . 1 1 . .
    C C13 0.6477(3) 0.7089(2) 0.12139(8) 0.0486(5) Uani d . 1 1 . .
    H H13 0.591(3) 0.740(2) 0.0917(8) 0.052(6) Uiso d . 1 1 . .
    C C14 0.7067(2) 0.5693(2) 0.12546(7) 0.0393(5) Uani d . 1 1 . .
    C C15 0.2500(2) 0.3339(2) 0.09187(7) 0.0412(5) Uani d . 1 1 . .
    C C16 0.3302(3) 0.3018(2) 0.13811(7) 0.0443(5) Uani d . 1 1 . .
    C C17 0.3431(3) 0.4023(2) 0.17152(8) 0.0429(5) Uani d . 1 1 . .
    C C18 0.2788(2) 0.5444(2) 0.16208(7) 0.0402(5) Uani d . 1 1 . .
    C C19 0.1987(3) 0.5751(2) 0.11561(7) 0.0461(5) Uani d . 1 1 . .
    C C20 0.1842(3) 0.4753(2) 0.08236(8) 0.0472(5) Uani d . 1 1 . .
    C C21 0.2352(2) 0.2327(2) 0.05729(7) 0.0450(5) Uani d . 1 1 . .
    C C22 0.1486(3) 0.2588(2) 0.01153(8) 0.0507(6) Uani d . 1 1 . .
    C C23 0.3026(3) 0.0910(3) 0.06488(7) 0.0510(6) Uani d . 1 1 . .
    C C24 0.2928(2) 0.6472(2) 0.19600(7) 0.0420(5) Uani d . 1 1 . .
    C C25 0.3679(3) 0.6194(2) 0.24281(8) 0.0491(5) Uani d . 1 1 . .
    C C26 0.2367(3) 0.7900(3) 0.18669(8) 0.0502(5) Uani d . 1 1 . .
    H H16 0.375(2) 0.208(2) 0.1455(7) 0.053(6) Uiso d . 1 1 . .
    H H17 0.400(3) 0.380(2) 0.2023(8) 0.055(6) Uiso d . 1 1 . .
    H H19 0.152(3) 0.668(2) 0.1072(7) 0.059(6) Uiso d . 1 1 . .
    H H20 0.128(3) 0.496(2) 0.0507(7) 0.054(6) Uiso d . 1 1 . .
loop_
    _atom_site_aniso_label
    _atom_site_aniso_U_11
    _atom_site_aniso_U_22
    _atom_site_aniso_U_33
    _atom_site_aniso_U_12
    _atom_site_aniso_U_13
    _atom_site_aniso_U_23
    N1 0.0828(14) 0.0546(14) 0.0455(12) 0.0161(11) -0.0105(10) -0.0057(11)
    N2 0.0853(14) 0.0770(15) 0.0468(12) 0.0103(11) -0.0045(11) 0.0014(11)
    N3 0.0914(14) 0.0511(13) 0.0672(14) 0.0174(12) -0.0032(11) -0.0074(11)
    N4 0.0893(14) 0.0639(14) 0.0503(13) -0.0007(11) -0.0069(11) -0.0034(10)
    N5 0.0883(14) 0.0552(14) 0.0758(16) 0.0161(12) -0.0025(12) -0.0010(12)
    O1 0.0967(12) 0.0819(13) 0.0449(10) 0.0278(10) -0.0190(9) 0.0017(9)
    O2 0.0776(10) 0.0491(10) 0.0442(9) 0.0158(8) -0.0171(8) 0.0003(7)
    C1 0.0457(11) 0.0459(13) 0.0391(12) 0.0034(10) 0.0006(9) 0.0000(10)
    C2 0.0595(13) 0.0401(14) 0.0534(14) 0.0049(10) 0.0016(11) -0.0044(12)
    C3 0.0567(13) 0.0410(14) 0.0598(16) 0.0089(11) 0.0060(11) 0.0048(12)
    C4 0.0493(12) 0.0493(14) 0.0466(13) 0.0059(10) 0.0030(10) 0.0084(11)
    C5 0.0384(10) 0.0451(13) 0.0383(12) 0.0035(9) 0.0029(9) 0.0038(10)
    C6 0.0379(10) 0.0387(12) 0.0361(11) 0.0022(8) 0.0032(9) 0.0009(9)
    C7 0.0444(11) 0.0601(15) 0.0363(12) 0.0043(10) -0.0014(9) 0.0034(11)
    C8 0.0396(10) 0.0426(12) 0.0363(11) 0.0019(9) 0.0006(9) 0.0014(10)
    C9 0.0365(10) 0.0484(13) 0.0389(12) -0.0020(9) 0.0040(9) -0.0044(10)
    C10 0.0470(12) 0.0660(17) 0.0432(13) 0.0014(11) -0.0004(10) -0.0101(12)
    C11 0.0544(13) 0.0640(17) 0.0546(15) -0.0077(12) 0.0082(12) -0.0193(14)
    C12 0.0574(13) 0.0459(15) 0.0588(16) -0.0040(11) 0.0119(12) -0.0095(12)
    C13 0.0533(12) 0.0455(14) 0.0469(14) 0.0005(10) 0.0042(11) 0.0012(11)
    C14 0.0372(10) 0.0422(13) 0.0386(11) -0.0023(9) 0.0039(9) -0.0011(9)
    C15 0.0412(10) 0.0406(12) 0.0415(12) 0.0033(9) 0.0024(9) 0.0020(10)
    C16 0.0485(12) 0.0387(13) 0.0447(13) 0.0048(10) 0.0000(10) 0.0025(11)
    C17 0.0456(11) 0.0413(13) 0.0406(12) 0.0030(9) -0.0011(10) 0.0041(11)
    C18 0.0390(10) 0.0396(12) 0.0422(12) 0.0006(9) 0.0054(9) 0.0006(10)
    C19 0.0511(12) 0.0402(13) 0.0460(13) 0.0069(10) 0.0005(10) 0.0047(11)
    C20 0.0520(12) 0.0484(14) 0.0394(12) 0.0052(10) -0.0047(10) 0.0020(11)
    C21 0.0460(11) 0.0444(13) 0.0439(12) 0.0036(10) 0.0013(9) -0.0019(10)
    C22 0.0588(13) 0.0481(14) 0.0454(14) 0.0050(11) 0.0059(11) -0.0020(11)
    C23 0.0585(13) 0.0515(15) 0.0417(12) 0.0050(11) -0.0016(10) -0.0072(11)
    C24 0.0418(11) 0.0397(12) 0.0441(12) 0.0028(9) 0.0021(9) 0.0011(10)
    C25 0.0563(13) 0.0400(13) 0.0504(14) -0.0011(10) 0.0028(11) -0.0045(11)
    C26 0.0533(12) 0.0491(15) 0.0473(13) 0.0052(11) 0.0013(10) -0.0023(11)
_geom_special_details
;
All e.s.d.'s (except the e.s.d. in the dihedral angle between two l.s. planes)
are estimated using the full covariance matrix. The cell e.s.d.'s are taken
into account individually in the estimation of e.s.d.'s in distances, angles
and torsion angles; correlations between e.s.d.'s in cell parameters are only
used when they are defined by crystal symmetry. An approximate (isotropic)
treatment of cell e.s.d.'s is used for estimating e.s.d.'s involving l.s.
planes.
;
loop_
    _geom_bond_atom_site_label_1
    _geom_bond_atom_site_label_2
    _geom_bond_site_symmetry_2
    _geom_bond_distance
    _geom_bond_publ_flag
    N1 C1 . 1.351(3) ?
    N1 HN1 . 0.93(3) ?
    N1 HN2 . 1.02(3) ?
    N2 C22 . 1.144(3) ?
    N3 C23 . 1.141(3) ?
    N4 C25 . 1.144(3) ?
    N5 C26 . 1.140(3) ?
    O1 C7 . 1.222(2) ?
    O2 C8 . 1.234(2) ?
    C1 C2 . 1.414(3) ?
    C1 C6 . 1.417(3) ?
    C2 C3 . 1.366(3) ?
    C2 H2 . 1.00(2) ?
    C3 C4 . 1.390(3) ?
    C3 H3 . 0.97(2) ?
    C4 C5 . 1.379(3) ?
    C4 H4 . 0.98(2) ?
    C5 C6 . 1.418(3) ?
    C5 C7 . 1.485(3) ?
    C6 C8 . 1.463(3) ?
    C7 C9 . 1.481(3) ?
    C8 O2 1 1.234(2) ?
    C8 C14 . 1.485(3) ?
    C9 C10 . 1.393(3) ?
    C9 C14 . 1.398(3) ?
    C10 C11 . 1.381(3) ?
    C10 H10 . 1.055(19) ?
    C11 C12 . 1.383(3) ?
    C11 H11 . 1.00(2) ?
    C12 C13 . 1.380(3) ?
    C12 H12 . 1.00(2) ?
    C13 C14 . 1.390(3) ?
    C13 H13 . 0.96(2) ?
    C15 C21 . 1.376(3) ?
    C15 C16 . 1.436(3) ?
    C15 C20 . 1.438(3) ?
    C16 C17 . 1.347(3) ?
    C16 H16 . 0.96(2) ?
    C17 C18 . 1.441(3) ?
    C17 H17 . 0.97(2) ?
    C18 C24 . 1.373(3) ?
    C18 C19 . 1.439(3) ?
    C19 C20 . 1.340(3) ?
    C19 H19 . 0.96(2) ?
    C20 H20 . 0.98(2) ?
    C21 C22 . 1.430(3) ?
    C21 C23 . 1.437(3) ?
    C24 C26 . 1.428(3) ?
    C24 C25 . 1.431(3) ?
loop_
    _geom_angle_atom_site_label_1
    _geom_angle_atom_site_label_2
    _geom_angle_atom_site_label_3
    _geom_angle_site_symmetry_1
    _geom_angle_site_symmetry_3
    _geom_angle
    _geom_angle_publ_flag
    C1 N1 HN1 . . 118.7(17) ?
    C1 N1 HN2 . . 119.4(17) ?
    HN1 N1 HN2 . . 121(2) ?
    N1 C1 C2 . . 118.4(2) ?
    N1 C1 C6 . . 123.2(2) ?
    C2 C1 C6 . . 118.42(19) ?
    C3 C2 C1 . . 121.0(2) ?
    C3 C2 H2 . . 121.3(13) ?
    C1 C2 H2 . . 117.6(13) ?
    C2 C3 C4 . . 121.2(2) ?
    C2 C3 H3 . . 120.2(13) ?
    C4 C3 H3 . . 118.6(13) ?
    C5 C4 C3 . . 119.5(2) ?
    C5 C4 H4 . . 115.9(13) ?
    C3 C4 H4 . . 124.6(13) ?
    C4 C5 C6 . . 120.99(19) ?
    C4 C5 C7 . . 117.90(18) ?
    C6 C5 C7 . . 121.10(18) ?
    C1 C6 C5 . . 118.88(18) ?
    C1 C6 C8 . . 121.13(17) ?
    C5 C6 C8 . . 119.99(18) ?
    O1 C7 C9 . . 120.8(2) ?
    O1 C7 C5 . . 120.8(2) ?
    C9 C7 C5 . . 118.33(17) ?
    O2 C8 C6 1 . 121.95(18) ?
    O2 C8 C6 . . 121.95(18) ?
    O2 C8 C14 1 . 119.13(18) ?
    O2 C8 C14 . . 119.13(18) ?
    C6 C8 C14 . . 118.91(17) ?
    C10 C9 C14 . . 120.2(2) ?
    C10 C9 C7 . . 119.60(19) ?
    C14 C9 C7 . . 120.23(18) ?
    C11 C10 C9 . . 119.5(2) ?
    C11 C10 H10 . . 121.0(10) ?
    C9 C10 H10 . . 119.4(10) ?
    C10 C11 C12 . . 120.6(2) ?
    C10 C11 H11 . . 120.1(13) ?
    C12 C11 H11 . . 119.2(13) ?
    C13 C12 C11 . . 120.0(2) ?
    C13 C12 H12 . . 119.2(13) ?
    C11 C12 H12 . . 120.8(13) ?
    C12 C13 C14 . . 120.5(2) ?
    C12 C13 H13 . . 121.5(12) ?
    C14 C13 H13 . . 118.0(12) ?
    C13 C14 C9 . . 119.24(19) ?
    C13 C14 C8 . . 119.39(18) ?
    C9 C14 C8 . . 121.37(18) ?
    C21 C15 C16 . . 121.35(19) ?
    C21 C15 C20 . . 120.32(19) ?
    C16 C15 C20 . . 118.33(19) ?
    C17 C16 C15 . . 120.5(2) ?
    C17 C16 H16 . . 119.3(12) ?
    C15 C16 H16 . . 120.2(12) ?
    C16 C17 C18 . . 121.4(2) ?
    C16 C17 H17 . . 119.6(12) ?
    C18 C17 H17 . . 118.9(12) ?
    C24 C18 C19 . . 120.93(19) ?
    C24 C18 C17 . . 121.53(19) ?
    C19 C18 C17 . . 117.54(19) ?
    C20 C19 C18 . . 121.3(2) ?
    C20 C19 H19 . . 117.4(13) ?
    C18 C19 H19 . . 121.4(13) ?
    C19 C20 C15 . . 121.0(2) ?
    C19 C20 H20 . . 121.3(12) ?
    C15 C20 H20 . . 117.7(12) ?
    C15 C21 C22 . . 122.92(19) ?
    C15 C21 C23 . . 122.28(19) ?
    C22 C21 C23 . . 114.79(19) ?
    N2 C22 C21 . . 178.0(2) ?
    N3 C23 C21 . . 177.3(2) ?
    C18 C24 C26 . . 122.18(19) ?
    C18 C24 C25 . . 122.36(18) ?
    C26 C24 C25 . . 115.45(18) ?
    N4 C25 C24 . . 178.2(2) ?
    N5 C26 C24 . . 178.6(2) ?
loop_
    _geom_torsion_atom_site_label_1
    _geom_torsion_atom_site_label_2
    _geom_torsion_atom_site_label_3
    _geom_torsion_atom_site_label_4
    _geom_torsion_site_symmetry_1
    _geom_torsion_site_symmetry_2
    _geom_torsion_site_symmetry_3
    _geom_torsion_site_symmetry_4
    _geom_torsion
    _geom_torsion_publ_flag
    N1 C1 C2 C3 . . . . -178.0(2) ?
    C6 C1 C2 C3 . . . . 1.3(3) ?
    C1 C2 C3 C4 . . . . -0.4(3) ?
    C2 C3 C4 C5 . . . . -0.2(3) ?
    C3 C4 C5 C6 . . . . 0.0(3) ?
    C3 C4 C5 C7 . . . . -178.83(19) ?
    N1 C1 C6 C5 . . . . 177.71(19) ?
    C2 C1 C6 C5 . . . . -1.5(3) ?
    N1 C1 C6 C8 . . . . -2.6(3) ?
    C2 C1 C6 C8 . . . . 178.24(17) ?
    C4 C5 C6 C1 . . . . 0.9(3) ?
    C7 C5 C6 C1 . . . . 179.67(17) ?
    C4 C5 C6 C8 . . . . -178.84(17) ?
    C7 C5 C6 C8 . . . . -0.1(3) ?
    C4 C5 C7 O1 . . . . -0.9(3) ?
    C6 C5 C7 O1 . . . . -179.75(19) ?
    C4 C5 C7 C9 . . . . 177.21(16) ?
    C6 C5 C7 C9 . . . . -1.6(3) ?
    O2 O2 C8 C6 1 . . . 0.00(9) ?
    O2 O2 C8 C14 1 . . . 0.00(10) ?
    C1 C6 C8 O2 . . . 1 3.2(3) ?
    C5 C6 C8 O2 . . . 1 -177.04(18) ?
    C1 C6 C8 O2 . . . . 3.2(3) ?
    C5 C6 C8 O2 . . . . -177.04(18) ?
    C1 C6 C8 C14 . . . . -177.26(17) ?
    C5 C6 C8 C14 . . . . 2.5(3) ?
    O1 C7 C9 C10 . . . . -0.3(3) ?
    C5 C7 C9 C10 . . . . -178.49(17) ?
    O1 C7 C9 C14 . . . . 178.94(19) ?
    C5 C7 C9 C14 . . . . 0.8(3) ?
    C14 C9 C10 C11 . . . . -0.5(3) ?
    C7 C9 C10 C11 . . . . 178.78(18) ?
    C9 C10 C11 C12 . . . . 0.6(3) ?
    C10 C11 C12 C13 . . . . -0.6(3) ?
    C11 C12 C13 C14 . . . . 0.3(3) ?
    C12 C13 C14 C9 . . . . -0.2(3) ?
    C12 C13 C14 C8 . . . . 179.16(18) ?
    C10 C9 C14 C13 . . . . 0.3(3) ?
    C7 C9 C14 C13 . . . . -179.00(17) ?
    C10 C9 C14 C8 . . . . -179.07(17) ?
    C7 C9 C14 C8 . . . . 1.7(3) ?
    O2 C8 C14 C13 1 . . . -3.1(3) ?
    O2 C8 C14 C13 . . . . -3.1(3) ?
    C6 C8 C14 C13 . . . . 177.34(16) ?
    O2 C8 C14 C9 1 . . . 176.20(17) ?
    O2 C8 C14 C9 . . . . 176.20(17) ?
    C6 C8 C14 C9 . . . . -3.3(3) ?
    C21 C15 C16 C17 . . . . -179.88(19) ?
    C20 C15 C16 C17 . . . . -0.1(3) ?
    C15 C16 C17 C18 . . . . -0.4(3) ?
    C16 C17 C18 C24 . . . . -179.60(19) ?
    C16 C17 C18 C19 . . . . 0.4(3) ?
    C24 C18 C19 C20 . . . . -179.88(19) ?
    C17 C18 C19 C20 . . . . 0.1(3) ?
    C18 C19 C20 C15 . . . . -0.6(3) ?
    C21 C15 C20 C19 . . . . -179.6(2) ?
    C16 C15 C20 C19 . . . . 0.6(3) ?
    C16 C15 C21 C22 . . . . 176.89(18) ?
    C20 C15 C21 C22 . . . . -2.9(3) ?
    C16 C15 C21 C23 . . . . -1.7(3) ?
    C20 C15 C21 C23 . . . . 178.58(18) ?
    C19 C18 C24 C26 . . . . -2.7(3) ?
    C17 C18 C24 C26 . . . . 177.26(18) ?
    C19 C18 C24 C25 . . . . 178.53(18) ?
    C17 C18 C24 C25 . . . . -1.5(3) ?
loop_
    _geom_hbond_atom_site_label_D
    _geom_hbond_atom_site_label_H
    _geom_hbond_atom_site_label_A
    _geom_hbond_site_symmetry_A
    _geom_hbond_distance_DH
    _geom_hbond_distance_HA
    _geom_hbond_distance_DA
    _geom_hbond_angle_DHA
    N1 HN1 O2 1 0.93(3) 1.96(3) 2.654(3) 130(2)
    N1 HN1 O2 3_665 0.93(3) 2.25(3) 3.019(3) 139(2)
    N1 HN2 N3 3_655 1.02(3) 2.22(3) 3.229(3) 171(2)
data_global
_journal_date_recd_electronic     2013-01-21
_journal_date_accepted     2013-01-22
_journal_name_full     'Acta Crystallographica, Section E'
_journal_year     2013
_journal_volume     69
_journal_issue      2
_journal_page_first     o301
_journal_page_last     o301
_journal_paper_category     QO
_journal_paper_doi     10.1107/S1600536813002195
_journal_coeditor_code     BT6884
_publ_contact_author_name     'Adriano Bof de Oliveira'
_publ_contact_author_address
;
Departamento de Qu\'imica
Universidade Federal de Sergipe
Av. Marechal Rondon s/n, Campus
49100-000, S\~ao Crist\'ov\~ao-SE, Brazil
;
_publ_contact_author_email     'adriano@daad-alumni.de'
_publ_contact_author_fax     '+55(79)21056500'
_publ_contact_author_phone     '+55(79)21056898'
_publ_section_title
;
The charge-transfer complex
1-aminoanthraquinone--7,7',8,8'-tetracyanoquinodimethane (1/1)
;
loop_
    _publ_author_name
    _publ_author_footnote
    _publ_author_address
    'Oliveira, Adriano Bof de' .
;
Departamento de Qu\'imica
Universidade Federal de Sergipe
Av. Marechal Rondon s/n, Campus
49100-000 S\~ao Crist\'ov\~ao-SE, Brazil
;
    'Beck, Johannes' .
;
Institut f\"ur Anorganische Chemie
Universit\"at Bonn
Gerhard-Domagk-Strasse 1
D-53121 Bonn
Germany
;
    'Daniels, J\"org' .
;
Institut f\"ur Anorganische Chemie
Universit\"at Bonn
Gerhard-Domagk-Strasse 1
D-53121 Bonn
Germany
;
    'Santos, Jaciara Nascimento' .
;
Departamento de Qu\'imica
Universidade Federal de Sergipe
Av. Marechal Rondon s/n, Campus
49100-000 S\~ao Crist\'ov\~ao-SE, Brazil
;
    'Feitosa, B\'arbara Regina Santos' .
;
Departamento de Qu\'imica
Universidade Federal de Sergipe
Av. Marechal Rondon s/n, Campus
49100-000 S\~ao Crist\'ov\~ao-SE, Brazil
;
