# Supplementary material for: The charge-transfer complex 1-amino­anthraquinone–7,7′,8,8′-tetra­cyano­quinodimethane (1/1)
Source: Acta Crystallogr Sect E Struct Rep Online. 2013 Jan 26;69(Pt 2):o301. doi: 10.1107/S1600536813002195 (PMC3569820; doi:10.1107/S1600536813002195)
Supplement: Supplementary file 2 [file e-69-0o301-Isup2.hkl]

# 
# h,k,l, Fc-squared, Fo-squared, sigma(Fo-squared) and status flag 
# 
data_I
_shelx_title ' Denzo P21/c' 
_shelx_refln_list_code          4 
_shelx_F_calc_maximum      168.41 
_exptl_crystal_F_000       880.00 
_reflns_d_resolution_high  0.8108 
 
loop_ 
 _symmetry_equiv_pos_as_xyz 
 'x, y, z' 
 '-x, y+1/2, -z+1/2' 
 '-x, -y, -z' 
 'x, -y-1/2, z-1/2' 
 
_cell_length_a     7.4916 
_cell_length_b     9.4321 
_cell_length_c    28.8093 
_cell_angle_alpha  90.000 
_cell_angle_beta   95.879 
_cell_angle_gamma  90.000 
 
_shelx_F_squared_multiplier     1.000 
 
loop_ 
 _refln_index_h 
 _refln_index_k 
 _refln_index_l 
 _refln_F_squared_calc 
 _refln_F_squared_meas 
 _refln_F_squared_sigma 
 _refln_observed_status 
   3   0   0      708.24      627.41     21.78 o 
   4   0   0      609.79      541.43     24.17 o 
   5   0   0        4.66       -2.64      4.04 o 
   6   0   0       11.94       13.50      3.07 o 
   7   0   0       17.68       23.45      4.44 o 
   8   0   0       15.87       20.96     12.03 o 
   9   0   0        0.52      -17.47     13.82 o 
   1   1   0      217.46      201.22      8.47 o 
   2   1   0     1006.80      949.70     27.44 o 
   3   1   0      325.42      295.87      7.75 o 
   4   1   0      204.55      210.04      3.83 o 
   5   1   0       96.75       95.66      3.67 o 
   6   1   0       18.11       14.55      2.57 o 
   7   1   0       41.99       40.65      4.17 o 
   8   1   0       82.00       80.69      9.71 o 
   9   1   0        1.43        5.98      8.73 o 
   0   2   0     2163.69     1892.15     37.96 o 
   1   2   0     1101.85     1042.66     56.75 o 
   2   2   0      436.24      422.03      5.32 o 
   3   2   0      282.37      282.40      4.50 o 
   4   2   0      129.33      137.67      3.76 o 
   5   2   0      150.34      168.21      7.47 o 
   6   2   0      101.37       90.77      5.07 o 
   7   2   0       10.00       11.10      7.26 o 
   8   2   0      129.88      134.19      8.61 o 
   9   2   0        1.61       -6.48     11.50 o 
   1   3   0     3594.97     3434.13    119.41 o 
   2   3   0     1158.26     1175.53     21.24 o 
   3   3   0      203.32      203.31      8.40 o 
   4   3   0       68.03       70.33      2.89 o 
   5   3   0        5.82        8.81      2.96 o 
   6   3   0       20.13       16.87      4.70 o 
   7   3   0       29.19       28.42      5.14 o 
   8   3   0       88.67       73.68     11.62 o 
   0   4   0     1067.78     1101.80     23.17 o 
   1   4   0      338.45      331.41     23.58 o 
   2   4   0      420.86      446.98     15.33 o 
   3   4   0       13.40       13.44      1.70 o 
   4   4   0        0.01        6.96      3.62 o 
   5   4   0       60.12       69.09      5.72 o 
   6   4   0        4.91        3.67      7.68 o 
   7   4   0        8.83       11.47      7.97 o 
   8   4   0        0.19       -4.84      8.71 o 
   1   5   0      241.53      252.60      7.87 o 
   2   5   0      412.30      406.39     27.98 o 
   3   5   0      165.30      182.22      5.43 o 
   4   5   0       15.75       13.58      5.75 o 
   5   5   0       75.26       90.93      7.14 o 
   6   5   0        0.18        0.09      6.14 o 
   7   5   0        6.56        8.96      7.51 o 
   8   5   0        0.32        1.20      7.40 o 
   0   6   0      576.32      642.16     18.10 o 
   1   6   0        3.74        7.35      3.02 o 
   2   6   0      412.79      421.02     17.30 o 
   3   6   0      150.07      149.27      5.73 o 
   4   6   0        1.81        4.71      3.32 o 
   5   6   0       30.65       38.43      6.73 o 
   6   6   0       31.55       20.79      8.95 o 
   7   6   0        0.00        1.18      7.58 o 
   1   7   0        1.28        3.36      3.30 o 
   2   7   0       40.96       50.50      5.42 o 
   3   7   0       28.46       28.17      4.37 o 
   4   7   0      443.66      370.52     34.56 o 
   5   7   0       11.13        5.78      7.91 o 
   6   7   0       92.74      101.86     10.03 o 
   7   7   0        1.04       -2.82      8.27 o 
   0   8   0      103.71      115.10      9.56 o 
   1   8   0        5.22        6.44      4.56 o 
   2   8   0       46.48       55.45      5.75 o 
   3   8   0       99.50       72.29     10.14 o 
   4   8   0       81.82       79.33     10.61 o 
   5   8   0      128.19      103.45     11.04 o 
   6   8   0        0.55       -1.09      7.63 o 
   1   9   0       33.81       35.33      7.08 o 
   2   9   0      610.00      552.41     65.19 o 
   3   9   0       39.33       36.37      8.38 o 
   4   9   0      827.22      751.41    137.72 o 
   5   9   0      123.99      143.90     15.04 o 
   0  10   0       18.03       22.23      7.56 o 
   1  10   0      104.39      105.56     10.49 o 
   2  10   0        0.14        2.74      7.81 o 
   3  10   0        7.50       14.93     10.37 o 
   4  10   0       31.77       42.60     16.33 o 
   1  11   0        4.26        0.89     20.14 o 
   2  11   0        0.01       14.40     10.29 o 
  -9   1   1        2.17        6.98      9.04 o 
  -8   1   1       34.77       41.01      6.57 o 
  -7   1   1        2.90        3.05      3.14 o 
  -6   1   1        1.50        2.91      3.02 o 
  -5   1   1       74.22       80.18      3.57 o 
  -4   1   1      213.12      222.54      4.78 o 
  -3   1   1      138.12      147.95      2.79 o 
  -2   1   1     4307.34     4134.77     38.00 o 
  -1   1   1      475.22      490.67     15.65 o 
   1   1   1      632.32      526.93     26.15 o 
   2   1   1       39.98       47.48      2.18 o 
   3   1   1      143.39      133.94      4.28 o 
   4   1   1       23.62       19.61      1.69 o 
   5   1   1       35.06       39.23      2.43 o 
   6   1   1       57.40       62.72      3.79 o 
   7   1   1       86.78       89.64      6.20 o 
   8   1   1        8.41       10.38      8.40 o 
   9   1   1       12.70        3.81      9.69 o 
  -9   2   1       23.94       24.12     11.31 o 
  -8   2   1      100.65       99.33      7.98 o 
  -7   2   1        3.41       11.62      4.29 o 
  -6   2   1        0.76       -5.86      3.90 o 
  -5   2   1        6.29        1.10      3.63 o 
  -4   2   1      137.95      146.96      3.83 o 
  -3   2   1       76.47       85.65      2.68 o 
  -2   2   1      239.03      230.28     12.79 o 
  -1   2   1        0.20       -0.77      1.49 o 
   0   2   1      459.14      448.66      7.30 o 
   1   2   1     3251.41     2982.19    170.27 o 
   2   2   1      173.43      176.92      3.15 o 
   3   2   1      218.60      222.40      4.18 o 
   4   2   1        7.80        5.69      2.37 o 
   5   2   1        0.22       -2.44      2.71 o 
   6   2   1      119.33      124.85      7.98 o 
   7   2   1       42.74       45.13      6.98 o 
   8   2   1        0.40        4.96      5.80 o 
   9   2   1        5.38       -5.04     10.09 o 
  -8   3   1        5.37       -2.38      8.16 o 
  -7   3   1        2.70        2.07      4.30 o 
  -6   3   1        0.88        5.60      3.67 o 
  -5   3   1      160.40      167.83      6.89 o 
  -4   3   1       66.23       68.72      3.08 o 
  -3   3   1      119.50      117.93      4.11 o 
  -2   3   1     4382.13     4138.09    261.79 o 
  -1   3   1      827.62      765.82     47.44 o 
   0   3   1       77.59       89.56      3.54 o 
   1   3   1        6.31        8.68      2.44 o 
   2   3   1     3739.05     3758.64     63.42 o 
   3   3   1      171.45      179.22      4.78 o 
   4   3   1      354.60      366.47     14.05 o 
   5   3   1        7.41        1.74      3.17 o 
   6   3   1        4.70        1.73      4.66 o 
   7   3   1        4.65        4.13      4.35 o 
   8   3   1      212.36      242.25     13.12 o 
  -8   4   1        1.06       -9.64      9.12 o 
  -7   4   1       13.47       12.58     11.38 o 
  -6   4   1       13.23        7.37      4.50 o 
  -5   4   1       35.00       29.98      4.27 o 
  -4   4   1        0.57       -0.88      3.46 o 
  -3   4   1        0.42       -2.04      1.84 o 
  -2   4   1      365.89      400.90      6.66 o 
  -1   4   1      652.20      646.12     30.31 o 
   0   4   1     4595.65     3655.37    831.73 o 
   1   4   1       54.51       58.38      4.77 o 
   2   4   1      943.65     1125.51     16.46 o 
   3   4   1       45.05       48.60      2.21 o 
   4   4   1      851.31      904.23     16.72 o 
   5   4   1        1.00        1.58      3.10 o 
   6   4   1       91.47       86.55      5.31 o 
   7   4   1       23.86       12.95      7.61 o 
   8   4   1        6.48       -9.44      6.73 o 
  -8   5   1        3.87       21.35      9.23 o 
  -7   5   1       14.67       17.21      6.90 o 
  -6   5   1      114.64      113.30     12.53 o 
  -5   5   1        0.00        7.67      6.48 o 
  -4   5   1        0.02        3.62      5.26 o 
  -3   5   1      523.15      543.05      9.18 o 
  -2   5   1      216.52      191.48      7.11 o 
  -1   5   1      190.64      195.60     13.73 o 
   0   5   1     2346.19     2439.80     38.90 o 
   1   5   1      246.37      270.77      6.10 o 
   2   5   1      581.82      596.44     26.01 o 
   3   5   1      135.45      139.00      4.37 o 
   4   5   1      165.68      167.25     11.43 o 
   5   5   1       67.16       57.18      6.28 o 
   6   5   1      170.79      181.30     12.74 o 
   7   5   1       40.21       35.66      8.78 o 
   8   5   1       76.44       78.16     16.67 o 
  -7   6   1        1.00       -2.14      6.23 o 
  -6   6   1       31.73       54.48      7.96 o 
  -5   6   1        5.74        9.68      6.17 o 
  -4   6   1       37.73       38.84      4.26 o 
  -3   6   1        9.34       18.23      3.48 o 
  -2   6   1       13.00       19.03      2.75 o 
  -1   6   1      313.74      270.73     33.60 o 
   0   6   1      270.93      243.91     21.80 o 
   1   6   1        1.79        0.52      3.09 o 
   2   6   1       59.22       51.71      5.36 o 
   3   6   1      202.55      205.67     20.79 o 
   4   6   1        0.41       -1.52      2.01 o 
   5   6   1        2.86        1.65      7.81 o 
   6   6   1        3.16        7.37      6.21 o 
   7   6   1       19.64       12.48      7.21 o 
  -7   7   1        0.14      -10.91      7.78 o 
  -6   7   1       79.60       82.18      9.05 o 
  -5   7   1       21.04       20.72      9.29 o 
  -4   7   1      274.88      245.11     10.78 o 
  -3   7   1      124.66      107.45      7.76 o 
  -2   7   1       64.97       71.59      3.82 o 
  -1   7   1        3.42        7.57      3.53 o 
   0   7   1       29.14       46.67      9.13 o 
   1   7   1       63.47       58.99      4.65 o 
   2   7   1       82.82       69.54      5.31 o 
   3   7   1        0.13       -1.31      3.88 o 
   4   7   1      117.78      110.40     12.58 o 
   5   7   1        1.13        5.60      8.47 o 
   6   7   1       32.33       39.00      7.81 o 
   7   7   1       44.97       35.47     15.09 o 
  -6   8   1       22.38        8.03      9.32 o 
  -5   8   1       28.22       35.09     10.57 o 
  -4   8   1       88.61       74.10     14.01 o 
  -3   8   1        1.72       10.09     11.28 o 
  -2   8   1       35.55       48.15      5.60 o 
  -1   8   1       14.38       16.51      4.71 o 
   0   8   1        9.45        7.81      4.81 o 
   1   8   1        2.58       -1.41      4.71 o 
   2   8   1       92.32      102.40      7.40 o 
   3   8   1       43.92       43.04      6.78 o 
   4   8   1       59.14       39.76     10.30 o 
   5   8   1        2.91       11.42      9.21 o 
   6   8   1        3.42        5.12      7.31 o 
  -5   9   1        4.22        5.03      9.54 o 
  -4   9   1       96.13       97.46     14.45 o 
  -3   9   1        0.64        1.91      6.74 o 
  -2   9   1        8.85        6.01      9.37 o 
  -1   9   1       31.24       25.11      8.88 o 
   0   9   1       10.08       -1.13      6.02 o 
   1   9   1      105.21       92.36      6.01 o 
   2   9   1      717.83      598.53     74.57 o 
   3   9   1       53.12       39.31     12.16 o 
   4   9   1      518.73      550.61     24.06 o 
   5   9   1        0.62       13.82     11.64 o 
  -4  10   1        2.35       23.63     12.04 o 
  -3  10   1       28.74       36.66     10.42 o 
  -2  10   1        3.18       -7.90      7.53 o 
  -1  10   1        0.93        8.80      7.38 o 
   0  10   1        8.18        5.96      8.00 o 
   1  10   1       35.11       39.74      8.69 o 
   2  10   1        2.42        5.89      8.62 o 
   3  10   1        1.69        2.33     10.57 o 
   4  10   1       18.77        0.01     15.17 o 
  -3  11   1        0.97        3.57     10.62 o 
  -2  11   1        1.72       -1.67      8.85 o 
  -1  11   1        0.67      -15.73     10.49 o 
   0  11   1        0.34      -11.19     13.28 o 
   1  11   1        1.15       -4.67      8.41 o 
   2  11   1        1.00       -2.50      9.79 o 
  -9   0   2        1.77      -28.90     19.27 o 
  -8   0   2        0.76        4.34      7.12 o 
  -7   0   2       17.09       22.84      6.94 o 
  -6   0   2       17.72       18.67      3.25 o 
  -5   0   2        0.04        2.07      2.58 o 
  -4   0   2      286.06      252.68     12.96 o 
  -3   0   2     3403.86     3190.46    147.41 o 
  -2   0   2     2471.52     2281.32     78.22 o 
  -1   0   2     2614.34     2395.29    133.16 o 
   1   0   2      372.76      317.92     45.23 o 
   2   0   2     1400.93     1132.44    120.47 o 
   3   0   2     5083.85     4507.17    465.48 o 
   4   0   2       18.54       18.75      2.87 o 
   5   0   2       59.64       65.38      3.85 o 
   6   0   2      220.63      232.15      7.58 o 
   7   0   2        2.01        1.98      3.87 o 
   8   0   2       19.93       30.90     11.39 o 
   9   0   2        4.56        5.93     15.95 o 
  -9   1   2        2.64       15.57      9.76 o 
  -8   1   2        5.51        2.17      5.41 o 
  -7   1   2       57.30       53.06      3.67 o 
  -6   1   2        0.95       -1.05      2.68 o 
  -5   1   2      394.60      389.50      6.64 o 
  -4   1   2       88.98       91.11      2.45 o 
  -3   1   2     1547.15     1524.52     17.67 o 
  -2   1   2     2901.97     2667.28     27.50 o 
  -1   1   2      208.44      190.65      2.60 o 
   1   1   2     2995.67     2566.84    145.14 o 
   2   1   2     3000.27     2518.71    120.46 o 
   3   1   2      282.73      286.22      9.82 o 
   4   1   2        0.09       -0.25      1.64 o 
   5   1   2        2.60        1.40      2.36 o 
   6   1   2       63.55       66.64      3.37 o 
   7   1   2        6.12        8.49      3.24 o 
   8   1   2       44.45       38.32      7.17 o 
   9   1   2        0.65       14.14      9.75 o 
  -9   2   2       26.35       12.58     12.18 o 
  -8   2   2        1.46       -5.98      5.25 o 
  -7   2   2        3.48        7.77      4.75 o 
  -6   2   2       34.18       46.19      5.13 o 
  -5   2   2       40.67       56.90      4.57 o 
  -4   2   2       38.82       35.29      2.76 o 
  -3   2   2       24.75       30.92      2.86 o 
  -2   2   2       55.58       62.31      2.31 o 
  -1   2   2      182.07      165.60     12.06 o 
   0   2   2       75.30       75.22      5.15 o 
   1   2   2     1996.56     1957.66     25.09 o 
   2   2   2        3.00        1.74      1.27 o 
   3   2   2       52.22       53.72      2.02 o 
   4   2   2       40.83       41.61      1.81 o 
   5   2   2      151.19      143.84      6.89 o 
   6   2   2        0.01        2.71      4.84 o 
   7   2   2       35.50       35.22      4.84 o 
   8   2   2       81.45      106.12     11.16 o 
  -8   3   2        1.68       -5.80      6.98 o 
  -7   3   2        8.81       10.73      4.84 o 
  -6   3   2       24.41       22.96      4.45 o 
  -5   3   2      165.14      172.54      5.44 o 
  -4   3   2      740.97      807.72     11.37 o 
  -3   3   2      165.94      169.90      4.17 o 
  -2   3   2     9884.23     9638.75    320.32 o 
  -1   3   2      165.88      166.22     11.06 o 
   0   3   2       36.93       48.93      3.54 o 
   1   3   2      164.98      161.99      6.97 o 
   2   3   2      777.35      719.55     33.74 o 
   3   3   2      188.85      193.68      3.43 o 
   4   3   2      183.38      180.98      5.53 o 
   5   3   2       24.67       26.67      4.71 o 
   6   3   2       40.70       47.94      7.38 o 
   7   3   2       93.07       96.18      7.82 o 
   8   3   2      128.71      138.13     13.07 o 
  -8   4   2        0.44        9.16      8.24 o 
  -7   4   2        4.04        0.02      5.19 o 
  -6   4   2       14.27       23.15      5.89 o 
  -5   4   2       44.05       34.09      5.11 o 
  -4   4   2     1365.86     1452.66     22.40 o 
  -3   4   2      423.62      432.82     11.88 o 
  -2   4   2     1477.33     1540.65     33.47 o 
  -1   4   2     1033.50     1046.98     61.72 o 
   0   4   2    12775.00    12145.42    696.19 o 
   1   4   2       28.26       26.40      2.28 o 
   2   4   2      360.48      445.33     11.26 o 
   3   4   2        0.83        1.38      2.25 o 
   4   4   2      793.69      822.35     15.82 o 
   5   4   2        0.63        0.41      3.93 o 
   6   4   2       35.04       45.26      6.29 o 
   7   4   2       84.91       94.09     14.73 o 
   8   4   2        0.60       -3.34      7.93 o 
  -8   5   2       27.78       24.71      9.85 o 
  -7   5   2        4.90        2.71      6.27 o 
  -6   5   2      180.28      161.17     18.51 o 
  -5   5   2        3.20       10.01      5.20 o 
  -4   5   2        6.87        3.88      5.87 o 
  -3   5   2       40.29       48.58      5.94 o 
  -2   5   2       87.34       80.10      4.81 o 
  -1   5   2      149.50      162.11      7.36 o 
   0   5   2     1064.48     1257.04    178.22 o 
   1   5   2      307.33      316.11     24.29 o 
   2   5   2      612.21      592.48     58.61 o 
   3   5   2       67.56       69.29      4.19 o 
   4   5   2      674.10      696.57     11.23 o 
   5   5   2        1.46        2.36      4.74 o 
   6   5   2      126.46      131.40      9.40 o 
   7   5   2        9.86       11.68      8.27 o 
   8   5   2        1.48        2.31      8.47 o 
  -7   6   2        5.75       -1.81      7.31 o 
  -6   6   2       49.71       61.00      7.77 o 
  -5   6   2       58.14       74.96      6.93 o 
  -4   6   2        0.00       -0.02      5.74 o 
  -3   6   2       41.64       43.07      3.95 o 
  -2   6   2        0.00       -1.50      2.85 o 
  -1   6   2      529.99      444.16     76.55 o 
   0   6   2       36.88       34.69      5.17 o 
   1   6   2      317.82      338.18      9.30 o 
   2   6   2       32.61       34.58      4.15 o 
   3   6   2        0.68        5.77      6.54 o 
   4   6   2        6.28        7.30      2.38 o 
   5   6   2       83.22       99.11      9.62 o 
   6   6   2       11.25       10.27      5.90 o 
   7   6   2        0.25       -5.81     11.69 o 
  -7   7   2        1.02       -2.12      8.12 o 
  -6   7   2       24.58       24.14      7.75 o 
  -5   7   2       33.20       29.10      8.94 o 
  -4   7   2       14.43        7.32      4.74 o 
  -3   7   2       10.56       10.24      3.74 o 
  -2   7   2        0.04       -3.99      2.66 o 
  -1   7   2      191.82      179.58      6.58 o 
   0   7   2       27.21       16.76      4.41 o 
   1   7   2      105.13       96.57     10.05 o 
   2   7   2        3.29        2.37      5.42 o 
   3   7   2      158.72      141.77      6.84 o 
   4   7   2        5.48        6.91      6.23 o 
   5   7   2       40.89       41.82      8.59 o 
   6   7   2        0.63       16.58      6.89 o 
   7   7   2        9.52       10.73      9.22 o 
  -6   8   2       15.20       29.96     10.47 o 
  -5   8   2        7.76       18.80      9.88 o 
  -4   8   2       55.19       46.85     11.06 o 
  -3   8   2       16.58       16.28      6.09 o 
  -2   8   2        4.09        8.52      3.23 o 
  -1   8   2       35.45       37.15      5.18 o 
   0   8   2       13.16       23.31      8.21 o 
   1   8   2        2.45        2.75      3.77 o 
   2   8   2       48.75       42.36      5.40 o 
   3   8   2        0.22       -3.32     16.50 o 
   4   8   2       72.16       65.71     11.25 o 
   5   8   2        0.14       -0.78      9.11 o 
   6   8   2        0.32       -4.33      7.58 o 
  -5   9   2        2.09      -10.70      9.33 o 
  -4   9   2        3.29        9.42     10.88 o 
  -3   9   2       56.29       48.62     11.12 o 
  -2   9   2       13.91       15.67      7.03 o 
  -1   9   2       20.77       39.39      4.98 o 
   0   9   2        8.37        4.63      5.04 o 
   1   9   2       92.85      107.29     11.39 o 
   2   9   2        1.71       -1.56      9.45 o 
   3   9   2       10.35       13.91      5.93 o 
   4   9   2        2.35       16.08     20.66 o 
   5   9   2        8.89       15.83      9.99 o 
  -4  10   2       60.44       59.72     11.56 o 
  -3  10   2       23.48       19.11      9.49 o 
  -2  10   2       13.76       12.20      7.81 o 
  -1  10   2        4.14        3.79      6.62 o 
   0  10   2       28.30       29.95      9.74 o 
   1  10   2        0.37       -7.77      8.77 o 
   2  10   2        3.59       -4.78      6.93 o 
   3  10   2        3.17       -0.77     12.31 o 
   4  10   2        2.00        9.71     11.17 o 
  -3  11   2        8.95        0.52      8.66 o 
  -2  11   2        0.22       -0.94     11.72 o 
  -1  11   2        0.22        1.42     10.56 o 
   0  11   2        4.74       -6.42     25.28 o 
   1  11   2        0.56       -0.29      9.15 o 
   2  11   2        9.51        8.17     11.52 o 
  -9   1   3        3.46        8.89      6.66 o 
  -8   1   3        0.36       -3.67      3.84 o 
  -7   1   3        2.16        3.55      3.55 o 
  -6   1   3       19.89       21.71      2.46 o 
  -5   1   3      102.28      106.85      3.74 o 
  -4   1   3     1709.49     1699.62     34.35 o 
  -3   1   3     1046.03     1003.40     29.84 o 
  -1   1   3      423.80      410.61      4.85 o 
   0   1   3     7106.63     6118.50     81.54 o 
   1   1   3       10.39       11.46      1.59 o 
   2   1   3     5131.53     4887.89     50.91 o 
   3   1   3        9.72       10.36      2.20 o 
   4   1   3      205.77      217.38      4.77 o 
   5   1   3       15.00       15.02      2.08 o 
   6   1   3      450.36      463.95      8.53 o 
   7   1   3        1.29       -3.04      3.58 o 
   8   1   3       51.17       49.75      8.80 o 
   9   1   3       11.43       57.33     14.27 o 
  -9   2   3       16.26        5.77     10.69 o 
  -8   2   3       18.31        9.94      4.64 o 
  -7   2   3       12.45       14.57      6.00 o 
  -6   2   3       66.43       67.33      5.33 o 
  -5   2   3        6.05       10.91      3.66 o 
  -4   2   3       57.49       54.99      3.99 o 
  -3   2   3      139.58      141.08      4.95 o 
  -2   2   3      794.89      786.07     12.20 o 
  -1   2   3     1342.96     1211.97     15.16 o 
   0   2   3       49.06       45.32      2.63 o 
   1   2   3     4913.43     4397.86    274.56 o 
   2   2   3      189.47      177.14      3.56 o 
   3   2   3       81.18       79.93      2.35 o 
   4   2   3       47.45       45.76      2.09 o 
   5   2   3      118.29      113.70      7.45 o 
   6   2   3       24.57       25.19      2.56 o 
   7   2   3        2.89       11.62      5.12 o 
   8   2   3      146.55      152.04      9.60 o 
  -8   3   3        6.85       -0.12      7.32 o 
  -7   3   3       19.98       19.34      6.46 o 
  -6   3   3       48.99       52.07      4.53 o 
  -5   3   3       15.68       13.44      3.65 o 
  -4   3   3      550.03      566.22      8.70 o 
  -3   3   3       65.48       69.85      2.18 o 
  -2   3   3      947.43      951.53     39.75 o 
  -1   3   3      146.44      144.00      6.33 o 
   0   3   3       62.37       61.91      2.27 o 
   1   3   3       13.32       15.19      3.40 o 
   2   3   3       31.57       29.00      2.74 o 
   3   3   3      335.07      338.92      6.79 o 
   4   3   3        2.51        0.37      2.73 o 
   5   3   3        7.74        7.63      3.60 o 
   6   3   3       46.53       54.39      5.58 o 
   7   3   3       63.38       74.19      6.12 o 
   8   3   3        5.49       18.02     10.68 o 
  -8   4   3        2.83       -7.28      8.15 o 
  -7   4   3        0.03       -8.10      6.07 o 
  -6   4   3        4.01       -0.09      4.15 o 
  -5   4   3        0.25        0.97      4.42 o 
  -4   4   3       82.97       76.07      4.11 o 
  -3   4   3      235.02      238.86      4.75 o 
  -2   4   3     2694.13     2793.48     34.75 o 
  -1   4   3      207.45      200.20      9.45 o 
   0   4   3      266.66      291.59      8.27 o 
   1   4   3      162.80      163.34      4.30 o 
   2   4   3      318.34      338.53     11.44 o 
   3   4   3        0.68        0.82      2.95 o 
   4   4   3      316.88      347.20      9.10 o 
   5   4   3       34.31       42.35      4.01 o 
   6   4   3       70.07       64.58      5.65 o 
   7   4   3      193.47      202.13     13.45 o 
   8   4   3       26.29       42.24      9.18 o 
  -8   5   3       12.25       18.22      8.85 o 
  -7   5   3        1.44       12.63      7.64 o 
  -6   5   3       46.44       49.15      5.69 o 
  -5   5   3        0.08        3.13      4.18 o 
  -4   5   3       74.12       88.36      4.89 o 
  -3   5   3       21.35       25.48      2.74 o 
  -2   5   3      202.43      205.58      5.50 o 
  -1   5   3      244.05      240.83     28.16 o 
   0   5   3      259.98      270.50     15.95 o 
   1   5   3       55.15       64.65      6.18 o 
   2   5   3       24.17       23.59      3.36 o 
   3   5   3       85.74       86.17     12.03 o 
   4   5   3      305.21      314.09     11.63 o 
   5   5   3       59.71       58.55      6.45 o 
   6   5   3       65.91       62.62      9.06 o 
   7   5   3        1.60       -3.22      8.11 o 
   8   5   3        3.27       -9.54      8.68 o 
  -7   6   3       12.92       19.41      7.64 o 
  -6   6   3      205.71      210.90     10.09 o 
  -5   6   3        1.11        9.49      7.81 o 
  -4   6   3        0.49        4.98      6.63 o 
  -3   6   3       81.92       85.29     11.21 o 
  -2   6   3       45.75       38.84      2.83 o 
  -1   6   3        1.40        1.63      4.46 o 
   0   6   3      147.04      137.87      9.87 o 
   1   6   3      147.33      160.46      9.01 o 
   2   6   3       14.80       23.11      4.23 o 
   3   6   3       81.05       77.73      7.42 o 
   4   6   3        0.10        5.74      2.66 o 
   5   6   3        2.35        1.81      7.61 o 
   6   6   3       37.29       47.33     11.59 o 
   7   6   3        0.64       -9.64      7.06 o 
  -7   7   3        3.62        0.70     10.15 o 
  -6   7   3        0.19        6.74      6.63 o 
  -5   7   3        2.65       -7.68     14.85 o 
  -4   7   3        0.50        6.09      4.86 o 
  -3   7   3        2.01        8.35      4.52 o 
  -2   7   3       70.09       79.70      4.19 o 
  -1   7   3       91.78       99.26     11.07 o 
   0   7   3        8.48        5.99      3.91 o 
   1   7   3       10.72       12.21      3.49 o 
   2   7   3       57.48       72.72      5.27 o 
   3   7   3       12.16       20.14      4.96 o 
   4   7   3       26.57       32.57      9.35 o 
   5   7   3       11.28        9.94      8.85 o 
   6   7   3        2.66       13.50      7.29 o 
   7   7   3        0.03        4.46      7.91 o 
  -6   8   3        0.34       -1.55      7.70 o 
  -5   8   3        4.30       -1.02     14.27 o 
  -4   8   3       23.76       29.79      8.30 o 
  -3   8   3      104.46       91.23      7.78 o 
  -2   8   3       46.60       45.00      4.07 o 
  -1   8   3      228.16      204.60     11.70 o 
   0   8   3      515.82      523.52     23.97 o 
   1   8   3       70.53       70.54      6.48 o 
   2   8   3     2358.72     1950.14    147.44 o 
   3   8   3       20.68       25.12      6.93 o 
   4   8   3      392.38      363.61     36.51 o 
   5   8   3        7.50       13.52     10.18 o 
   6   8   3        0.22       -5.31     13.96 o 
  -5   9   3        0.07       -9.10     13.06 o 
  -4   9   3       45.25       41.25     15.24 o 
  -3   9   3       70.40       63.59      7.95 o 
  -2   9   3        4.08       -5.71      6.08 o 
  -1   9   3       64.74       51.71     12.58 o 
   0   9   3       25.95       37.25      8.17 o 
   1   9   3       16.28       24.53      6.71 o 
   2   9   3        4.43       16.70      8.94 o 
   3   9   3      234.25      214.31     19.03 o 
   4   9   3       18.35       46.33     10.75 o 
   5   9   3       10.28       20.32     11.46 o 
  -4  10   3      118.31      106.15     13.65 o 
  -3  10   3        1.85        6.08     11.79 o 
  -2  10   3        0.05       10.54      6.93 o 
  -1  10   3        3.19       12.35      6.65 o 
   0  10   3       36.14       21.75      6.82 o 
   1  10   3        8.24       12.76      9.03 o 
   2  10   3        5.72       11.77     10.24 o 
   3  10   3        3.14      -13.87      9.24 o 
   4  10   3       12.60       12.59     11.05 o 
  -2  11   3        5.51        3.17      9.46 o 
  -1  11   3        0.29       14.48      8.85 o 
   0  11   3        0.03       -3.30     11.71 o 
   1  11   3       10.48        1.65     11.47 o 
   2  11   3       10.91        1.45     19.93 o 
  -9   0   4        8.83        8.87     13.97 o 
  -8   0   4        2.88       11.63      8.26 o 
  -7   0   4       27.23       32.11      5.29 o 
  -6   0   4       15.16       11.55      3.06 o 
  -5   0   4      166.65      181.82      5.49 o 
  -4   0   4     1122.24     1136.62     54.21 o 
  -3   0   4        5.99        5.19      2.09 o 
  -2   0   4    28362.34    24822.49   3167.78 o 
  -1   0   4      423.85      356.54      6.10 o 
   1   0   4      238.00      195.00      7.72 o 
   2   0   4      723.38      642.32    133.69 o 
   3   0   4      226.05      237.62      5.86 o 
   4   0   4      181.65      213.69      7.36 o 
   5   0   4      695.16      660.78     37.91 o 
   6   0   4      612.10      615.45     13.60 o 
   7   0   4       31.92       32.27      6.04 o 
   8   0   4       38.01       42.11     11.65 o 
   9   0   4       19.94       33.97     23.19 o 
  -9   1   4        0.02        0.88     10.00 o 
  -8   1   4        0.66       -6.12      4.08 o 
  -7   1   4       26.24       25.56      3.04 o 
  -6   1   4        3.55        8.21      2.86 o 
  -5   1   4       14.60       17.11      3.24 o 
  -4   1   4     7103.19     6885.79    235.65 o 
  -3   1   4       15.68       19.59      1.42 o 
  -1   1   4        3.09        8.95      1.47 o 
   0   1   4    13465.08    11343.54    799.58 o 
   1   1   4     1355.47     1140.47     26.10 o 
   2   1   4       13.15       19.91      1.97 o 
   3   1   4      214.80      187.27     15.16 o 
   4   1   4      504.56      467.95     26.64 o 
   5   1   4       83.05       85.99      3.26 o 
   6   1   4      296.00      287.68      9.78 o 
   7   1   4        0.18       -3.15      3.58 o 
   8   1   4       70.55       60.11      8.29 o 
  -9   2   4        3.01       15.02     10.48 o 
  -8   2   4       10.17       11.42      5.14 o 
  -7   2   4        7.09        7.17      4.49 o 
  -6   2   4       42.12       46.57      4.57 o 
  -5   2   4        0.02        4.32      2.90 o 
  -4   2   4        1.21        0.96      1.77 o 
  -3   2   4        1.42        2.07      1.68 o 
  -2   2   4      207.46      206.85      3.89 o 
  -1   2   4     1921.53     1807.42     79.61 o 
   0   2   4     3376.42     2908.95    215.24 o 
   1   2   4      997.74      988.12     12.72 o 
   2   2   4      241.78      210.91     13.88 o 
   3   2   4      208.73      197.19      8.80 o 
   4   2   4       15.87       18.17      2.59 o 
   5   2   4       89.61       90.76      4.36 o 
   6   2   4        0.21       -2.12      2.15 o 
   7   2   4       13.82       11.10      4.64 o 
   8   2   4        0.39        4.35      6.73 o 
  -8   3   4       16.84       16.75      6.99 o 
  -7   3   4        5.01        6.32      4.84 o 
  -6   3   4       69.91       61.91      7.17 o 
  -5   3   4       25.56       26.78      3.88 o 
  -4   3   4      173.23      182.41      8.02 o 
  -3   3   4      363.96      370.63      5.28 o 
  -2   3   4       76.08       71.61      3.80 o 
  -1   3   4      676.04      726.08     33.67 o 
   0   3   4       27.70       28.10      1.96 o 
   1   3   4     1522.25     1492.79     64.80 o 
   2   3   4      467.25      447.92     42.28 o 
   3   3   4      261.67      255.16      4.98 o 
   4   3   4       21.60       26.00      2.57 o 
   5   3   4      102.77       92.50      6.38 o 
   6   3   4      159.67      170.45      7.28 o 
   7   3   4        3.17        6.90      5.38 o 
   8   3   4      248.94      265.91     23.08 o 
  -8   4   4        4.44       -1.18     10.40 o 
  -7   4   4       11.19        9.46      5.49 o 
  -6   4   4        7.24        9.93      6.51 o 
  -5   4   4      167.68      176.37      6.62 o 
  -4   4   4      108.07      112.28      4.99 o 
  -3   4   4     1617.35     1556.72     98.23 o 
  -2   4   4       95.48      124.24      6.60 o 
  -1   4   4      944.46      963.99     90.84 o 
   0   4   4       14.19       12.53      2.74 o 
   1   4   4       87.79       73.10      6.91 o 
   2   4   4       29.98       29.80      2.11 o 
   3   4   4      686.95      656.34     42.18 o 
   4   4   4      143.15      156.64      4.47 o 
   5   4   4        7.22        5.18      4.47 o 
   6   4   4      642.67      656.68     16.36 o 
   7   4   4        0.06        7.83      6.58 o 
   8   4   4      157.87      153.54     13.55 o 
  -8   5   4        0.02       -2.64      9.37 o 
  -7   5   4        6.47        0.63      5.68 o 
  -6   5   4        4.60        2.28      4.57 o 
  -5   5   4        0.19        0.70      4.78 o 
  -4   5   4       90.16       92.53      4.06 o 
  -3   5   4      173.04      173.04      5.72 o 
  -2   5   4      852.32      849.36     83.04 o 
  -1   5   4       84.15       86.84      3.93 o 
   0   5   4     1163.62     1181.84     78.75 o 
   1   5   4     1247.79     1059.29    172.07 o 
   2   5   4        7.16        8.13      2.78 o 
   3   5   4       74.37       77.74      4.70 o 
   4   5   4       16.33       12.52      2.63 o 
   5   5   4        7.92       -1.03      8.41 o 
   6   5   4        0.00       -6.29      7.71 o 
   7   5   4        0.08        6.49      6.90 o 
   8   5   4        1.81        7.30     10.14 o 
  -7   6   4       16.58       15.91      7.56 o 
  -6   6   4      195.44      198.43      9.57 o 
  -5   6   4       37.29       43.89      6.59 o 
  -4   6   4       13.22       15.15      3.52 o 
  -3   6   4       17.48       11.11      4.05 o 
  -2   6   4      440.07      442.69     26.64 o 
  -1   6   4       74.89       54.47      7.46 o 
   0   6   4      333.18      351.06     35.13 o 
   1   6   4       12.24       19.10      4.63 o 
   2   6   4      142.94      135.92     11.92 o 
   3   6   4       22.77       24.89      4.09 o 
   4   6   4        2.99        6.12      3.50 o 
   5   6   4       22.06       24.52      8.19 o 
   6   6   4       37.49       48.78      7.79 o 
   7   6   4        0.01        1.04      8.28 o 
  -7   7   4       52.90       54.47      7.90 o 
  -6   7   4        8.53        7.61      9.26 o 
  -5   7   4       66.85       68.50      7.53 o 
  -4   7   4       15.68       14.87      5.16 o 
  -3   7   4       12.26       17.34      4.11 o 
  -2   7   4      394.33      420.66     23.49 o 
  -1   7   4        0.08       -5.88      3.92 o 
   0   7   4        7.25        9.81      4.77 o 
   1   7   4       12.05       14.15      5.14 o 
   2   7   4      474.66      489.87     16.41 o 
   3   7   4       82.68       77.86      5.68 o 
   4   7   4       24.23       19.47      7.10 o 
   5   7   4       40.54       44.22      7.50 o 
   6   7   4        0.15        7.76     10.59 o 
   7   7   4        3.26      -13.64      9.09 o 
  -6   8   4        8.04        5.90      8.52 o 
  -5   8   4        1.07        4.16     11.43 o 
  -4   8   4       60.36       77.38     10.20 o 
  -3   8   4        6.59        4.02      9.37 o 
  -2   8   4        6.42        6.79      3.44 o 
  -1   8   4        0.16        0.28      3.55 o 
   0   8   4     1008.96      941.71    105.77 o 
   1   8   4      290.83      302.74     27.03 o 
   2   8   4      604.01      620.94     73.27 o 
   3   8   4      184.76      198.16     19.51 o 
   4   8   4       10.76       22.65      9.12 o 
   5   8   4        0.12       -6.48      7.21 o 
   6   8   4        0.05        2.91      8.29 o 
  -5   9   4        9.44        6.02     12.09 o 
  -4   9   4       55.57       55.25     13.09 o 
  -3   9   4       17.07       22.40      6.42 o 
  -2   9   4        0.76       -9.31      6.21 o 
  -1   9   4       71.06       71.84     11.99 o 
   0   9   4       18.13       22.38      5.59 o 
   1   9   4       67.41       59.46      8.26 o 
   2   9   4      160.17      171.96     10.81 o 
   3   9   4       14.14       30.78      9.68 o 
   4   9   4      149.99      176.87     30.34 o 
   5   9   4       40.76       61.27     14.52 o 
  -4  10   4       73.71       64.28     12.26 o 
  -3  10   4       13.65       11.67     17.07 o 
  -2  10   4        2.06       12.17      9.37 o 
  -1  10   4        3.60       10.19      8.62 o 
   0  10   4        3.63       14.95      6.44 o 
   1  10   4       22.59       18.83     12.73 o 
   2  10   4       48.49       49.68     12.07 o 
   3  10   4       38.64       34.15     11.95 o 
   4  10   4       16.45       11.01     11.58 o 
  -2  11   4        0.01       -0.62      9.34 o 
  -1  11   4       89.26       75.62     11.47 o 
   0  11   4        8.06        7.70      8.70 o 
   1  11   4        0.95       -9.52     14.45 o 
   2  11   4        0.20       11.16     10.61 o 
  -9   1   5        0.05        6.86      7.87 o 
  -8   1   5        9.62        3.45      4.47 o 
  -7   1   5        4.39        2.00      3.44 o 
  -6   1   5       82.73       86.96      5.38 o 
  -5   1   5      165.96      170.05      3.75 o 
  -4   1   5     3784.96     3678.85     63.33 o 
  -3   1   5      191.82      182.66      3.84 o 
  -2   1   5     8977.36     8042.23    227.68 o 
  -1   1   5      400.86      369.50     18.87 o 
   0   1   5      100.72      104.09      2.96 o 
   1   1   5     2083.99     1857.56    137.82 o 
   2   1   5      907.09      791.24     74.47 o 
   3   1   5     1126.29     1064.81     56.13 o 
   4   1   5      169.42      161.84      5.43 o 
   5   1   5      143.26      141.46      9.79 o 
   6   1   5       64.86       63.86      6.35 o 
   7   1   5        0.00        4.46      3.91 o 
   8   1   5        7.39        0.10      6.45 o 
  -9   2   5        0.78       -6.90      7.83 o 
  -8   2   5        9.59        7.88      5.28 o 
  -7   2   5       13.70       10.81      3.94 o 
  -6   2   5      557.92      537.03     20.53 o 
  -5   2   5       72.24       74.26      2.57 o 
  -4   2   5     3182.67     3030.40    135.47 o 
  -3   2   5      176.60      169.35      3.03 o 
  -2   2   5      250.05      249.00      5.24 o 
  -1   2   5      639.97      577.12     29.88 o 
   0   2   5     4021.20     3816.13    137.67 o 
   1   2   5     1157.71     1102.87     47.64 o 
   2   2   5      383.38      381.70     29.70 o 
   3   2   5      179.58      166.83      5.12 o 
   4   2   5      332.60      303.47      9.55 o 
   5   2   5      119.76      120.52      7.82 o 
   6   2   5        0.03       -1.58      2.51 o 
   7   2   5       56.27       63.71      6.54 o 
   8   2   5        3.30       -4.85      7.13 o 
  -8   3   5        5.38        7.14      6.14 o 
  -7   3   5        5.31        4.84      5.07 o 
  -6   3   5      103.27      113.07      6.82 o 
  -5   3   5      118.23      126.50      8.28 o 
  -4   3   5      980.62     1010.67     11.78 o 
  -3   3   5      194.76      211.88      3.61 o 
  -2   3   5       95.05       93.18      3.61 o 
  -1   3   5     1024.39      883.11    115.53 o 
   0   3   5       13.72        7.88      2.30 o 
   1   3   5      396.45      399.34     28.94 o 
   2   3   5     3787.70     3644.14    156.14 o 
   3   3   5       54.33       60.33      3.91 o 
   4   3   5        2.12        1.53      2.30 o 
   5   3   5       10.55        9.74      6.49 o 
   6   3   5      151.82      173.55     12.30 o 
   7   3   5       25.47       29.47      6.24 o 
   8   3   5      296.80      286.22     14.97 o 
  -8   4   5        1.44       -3.07      7.39 o 
  -7   4   5       16.18        7.26      6.41 o 
  -6   4   5        5.69        9.14      4.56 o 
  -5   4   5       27.04       31.91      4.92 o 
  -4   4   5       13.65       12.61      2.34 o 
  -3   4   5        2.77        2.38      1.58 o 
  -2   4   5       16.34       16.96      2.85 o 
  -1   4   5      255.70      298.17     35.53 o 
   0   4   5      239.11      273.60     19.10 o 
   1   4   5      421.19      384.49     31.89 o 
   2   4   5     2445.55     2523.10     31.97 o 
   3   4   5      164.43      174.47     10.89 o 
   4   4   5      231.25      240.87      5.93 o 
   5   4   5      152.40      160.55      7.60 o 
   6   4   5      288.26      316.76     15.56 o 
   7   4   5      124.21      168.92     19.98 o 
   8   4   5      101.09      113.28     11.51 o 
  -8   5   5        2.05       -4.80      7.38 o 
  -7   5   5        2.21        5.65      5.59 o 
  -6   5   5       39.39       36.35      5.82 o 
  -5   5   5        9.94        5.13      5.46 o 
  -4   5   5        7.07        7.46      2.04 o 
  -3   5   5      515.04      502.34     12.80 o 
  -2   5   5     2329.11     2240.23     92.17 o 
  -1   5   5      205.93      177.21     19.64 o 
   0   5   5      339.60      431.88     22.07 o 
   1   5   5      522.58      482.63     22.07 o 
   2   5   5       14.86       17.34      2.76 o 
   3   5   5       81.20       83.46      3.80 o 
   4   5   5        0.00        2.75      3.22 o 
   5   5   5       40.97       46.44      6.42 o 
   6   5   5       36.54       45.27      9.21 o 
   7   5   5        8.20        1.14      8.25 o 
   8   5   5       15.12       22.49     20.22 o 
  -7   6   5        0.24       -5.30      6.81 o 
  -6   6   5       43.28       51.93      7.51 o 
  -5   6   5        9.17       18.12      6.03 o 
  -4   6   5       16.04       18.66      4.22 o 
  -3   6   5       81.83       73.67      9.76 o 
  -2   6   5      510.25      501.13     29.04 o 
  -1   6   5       23.50       42.76      4.44 o 
   0   6   5      125.08      134.42      8.26 o 
   1   6   5      199.02      210.72     13.98 o 
   2   6   5       13.88        7.39      4.51 o 
   3   6   5       31.32       28.69      6.41 o 
   4   6   5       26.76       24.51      3.55 o 
   5   6   5      165.74      179.09     11.28 o 
   6   6   5       34.17       32.89      8.23 o 
   7   6   5       11.98        9.44      9.11 o 
  -7   7   5        6.42       21.46      8.47 o 
  -6   7   5       37.29       15.70      9.36 o 
  -5   7   5        0.03       -2.00      6.14 o 
  -4   7   5       52.27       58.53     11.88 o 
  -3   7   5       24.41       20.49      3.83 o 
  -2   7   5       89.38       89.49      8.22 o 
  -1   7   5        7.79        8.14      3.65 o 
   0   7   5      329.72      348.16     53.93 o 
   1   7   5        2.11        6.20      7.20 o 
   2   7   5       95.17       91.11      7.20 o 
   3   7   5       42.70       43.46      7.35 o 
   4   7   5        1.19       -9.66      6.44 o 
   5   7   5       45.46       64.54      9.39 o 
   6   7   5        0.42        8.23      8.26 o 
   7   7   5        1.29      -11.50      7.67 o 
  -6   8   5        1.40       -8.78      8.73 o 
  -5   8   5        0.07       -5.43     10.99 o 
  -4   8   5        0.56      -14.38     12.61 o 
  -3   8   5        0.00        7.92      5.89 o 
  -2   8   5       88.26       80.23      9.73 o 
  -1   8   5      460.59      428.92     13.14 o 
   0   8   5     1703.77     1722.26     32.79 o 
   1   8   5      173.09      200.81     13.95 o 
   2   8   5     1296.95     1350.79     31.02 o 
   3   8   5        7.26       -5.88      8.95 o 
   4   8   5      108.87      129.59     12.71 o 
   5   8   5       46.88       43.52     13.37 o 
   6   8   5        5.15       13.13      9.82 o 
  -5   9   5        0.00        6.40     13.57 o 
  -4   9   5        1.20       -0.85      8.52 o 
  -3   9   5        1.47        8.03      6.72 o 
  -2   9   5        0.75       -2.38      5.70 o 
  -1   9   5       21.25       20.51      5.79 o 
   0   9   5       11.73        2.04      5.74 o 
   1   9   5       82.21       45.19     14.91 o 
   2   9   5      162.82      219.75     30.02 o 
   3   9   5        5.34       -6.38      9.15 o 
   4   9   5       28.03       26.51      9.58 o 
   5   9   5       19.56       25.90     10.94 o 
  -4  10   5        6.61       17.56     10.16 o 
  -3  10   5        2.73        0.51     11.73 o 
  -2  10   5        6.18        9.31      6.87 o 
  -1  10   5        0.02       -0.09      7.40 o 
   0  10   5       43.81       35.07      6.94 o 
   1  10   5        1.18       13.66      6.39 o 
   2  10   5       35.11       31.78      9.34 o 
   3  10   5        3.22        2.20      8.93 o 
   4  10   5        0.01       -3.07     11.44 o 
  -2  11   5       64.02       56.31     18.98 o 
  -1  11   5        9.01       15.88      8.79 o 
   0  11   5       81.67       70.07     11.52 o 
   1  11   5        0.02      -12.29     11.11 o 
   2  11   5        0.84       10.67     12.99 o 
  -9   0   6        4.74        0.39     10.84 o 
  -8   0   6       13.40       18.08      7.31 o 
  -7   0   6        0.33        2.27      4.72 o 
  -6   0   6       10.69       17.17      5.51 o 
  -5   0   6      757.92      750.80     25.96 o 
  -4   0   6      250.13      267.23      8.28 o 
  -3   0   6     1051.76     1120.03     27.93 o 
  -2   0   6      273.88      276.92     10.89 o 
  -1   0   6     1321.74     1148.92    272.16 o 
   0   0   6      519.84      455.91     50.15 o 
   1   0   6      944.51      871.73     79.96 o 
   2   0   6      134.93      134.44     13.19 o 
   3   0   6      395.07      311.54     56.95 o 
   4   0   6     1685.53     1765.71     30.47 o 
   5   0   6      349.61      350.04     13.77 o 
   6   0   6      634.32      570.89     53.09 o 
   7   0   6        4.72        6.83      6.60 o 
   8   0   6        5.15        3.95     10.44 o 
  -9   1   6        0.49        8.52     12.96 o 
  -8   1   6        9.30       15.68      6.14 o 
  -7   1   6       25.47       21.95      3.61 o 
  -6   1   6        3.89        5.88      2.29 o 
  -5   1   6      162.93      159.77      4.07 o 
  -4   1   6      192.93      204.91      5.07 o 
  -3   1   6       97.42       94.03      2.88 o 
  -2   1   6      734.41      733.38     22.86 o 
  -1   1   6     1242.76     1200.28     74.04 o 
   0   1   6        1.44        3.30      2.14 o 
   1   1   6      900.76      786.12     79.00 o 
   2   1   6        8.05        6.29      1.85 o 
   3   1   6     1355.80     1319.96     38.53 o 
   4   1   6      265.54      275.15      7.60 o 
   5   1   6       56.35       53.16      5.80 o 
   6   1   6        0.20        2.54      2.97 o 
   7   1   6       49.86       50.46      7.26 o 
   8   1   6        6.08       15.20      8.35 o 
  -9   2   6       13.45       10.25     10.90 o 
  -8   2   6       21.81       14.41      4.59 o 
  -7   2   6        0.00        2.68      4.06 o 
  -6   2   6      587.32      578.00     14.26 o 
  -5   2   6       88.67       89.58      3.49 o 
  -4   2   6     7472.01     7291.65    221.65 o 
  -3   2   6      214.50      211.27      4.83 o 
  -2   2   6       90.12      103.98      5.26 o 
  -1   2   6       14.55       13.60      2.25 o 
   0   2   6     8146.30     7151.06    612.44 o 
   1   2   6       82.21       79.79      4.04 o 
   2   2   6      127.90      136.03      6.64 o 
   3   2   6      141.53      135.40      8.79 o 
   4   2   6        0.02       -1.79      3.89 o 
   5   2   6        1.49        1.37      2.65 o 
   6   2   6       59.05       66.27     10.03 o 
   7   2   6        7.55       14.86      6.24 o 
   8   2   6       23.66       22.97      8.77 o 
  -8   3   6       19.04       16.22      5.59 o 
  -7   3   6        6.72       11.12      5.05 o 
  -6   3   6      331.14      326.37     10.17 o 
  -5   3   6      116.09      112.78      6.80 o 
  -4   3   6      600.58      601.48     12.05 o 
  -3   3   6      342.49      328.03      5.77 o 
  -2   3   6     1032.11     1003.62     38.77 o 
  -1   3   6        0.66        0.93      2.17 o 
   0   3   6      784.79      756.91     32.31 o 
   1   3   6       21.06       24.82      3.82 o 
   2   3   6     2477.34     2518.98     81.62 o 
   3   3   6       50.44       52.61      2.63 o 
   4   3   6       55.99       66.28      3.25 o 
   5   3   6        6.49        2.10      4.59 o 
   6   3   6      330.57      332.65     12.70 o 
   7   3   6        4.78        4.61      5.51 o 
   8   3   6      262.31      274.39     15.12 o 
  -8   4   6        2.09       -0.87      6.88 o 
  -7   4   6       14.06        5.78      8.42 o 
  -6   4   6        5.49        4.80      4.68 o 
  -5   4   6       16.68       13.46      4.13 o 
  -4   4   6      186.34      185.68      5.95 o 
  -3   4   6        2.19        4.43      1.90 o 
  -2   4   6      423.02      458.58     48.82 o 
  -1   4   6       28.58       30.88      2.78 o 
   0   4   6       30.40       36.66      4.51 o 
   1   4   6        1.43        1.72      2.38 o 
   2   4   6     1073.49     1153.23     31.32 o 
   3   4   6       14.21       12.13      2.73 o 
   4   4   6      993.95     1072.54     19.53 o 
   5   4   6      224.41      223.60      9.18 o 
   6   4   6      332.94      351.91     12.33 o 
   7   4   6       81.82      111.69     17.15 o 
   8   4   6       12.83       24.55     10.10 o 
  -8   5   6        4.42        3.84      7.91 o 
  -7   5   6        5.44        5.65      6.68 o 
  -6   5   6       30.34       43.35      5.29 o 
  -5   5   6        5.86        7.16      5.06 o 
  -4   5   6       20.61       20.69      3.20 o 
  -3   5   6        3.71        2.64      1.91 o 
  -2   5   6     2688.25     2771.24     40.84 o 
  -1   5   6      385.16      368.65     34.63 o 
   0   5   6      277.57      325.24      6.13 o 
   1   5   6        2.53       -0.26      2.87 o 
   2   5   6       81.61       84.20      4.00 o 
   3   5   6      125.73      140.87      8.80 o 
   4   5   6      166.21      174.91      4.52 o 
   5   5   6      233.55      221.14      7.24 o 
   6   5   6       36.43       12.35     10.85 o 
   7   5   6       39.24       18.99      8.32 o 
  -7   6   6        2.68        8.97     13.16 o 
  -6   6   6        7.93        2.96      5.09 o 
  -5   6   6        2.12        0.35      5.29 o 
  -4   6   6        0.69       -2.35      4.99 o 
  -3   6   6       61.66       72.89      3.28 o 
  -2   6   6      107.29      114.27      6.05 o 
  -1   6   6       47.22       37.18      7.65 o 
   0   6   6      454.31      474.74     10.79 o 
   1   6   6        0.05       -6.62      7.03 o 
   2   6   6       35.00       40.53      3.88 o 
   3   6   6       17.49       12.58      4.35 o 
   4   6   6       46.92       42.33      6.58 o 
   5   6   6       28.37       40.75     12.71 o 
   6   6   6        8.39       -2.81      8.69 o 
   7   6   6        4.48       -4.10     10.20 o 
  -7   7   6       15.59       18.38      9.50 o 
  -6   7   6       13.35        7.00      7.63 o 
  -5   7   6       28.35       42.33      7.64 o 
  -4   7   6        9.84       12.54      4.28 o 
  -3   7   6       33.04       23.34      7.09 o 
  -2   7   6       65.64       62.67      7.23 o 
  -1   7   6      126.89      149.10      8.47 o 
   0   7   6      274.89      238.92     23.27 o 
   1   7   6      384.20      429.51     34.38 o 
   2   7   6       28.60       31.64      5.39 o 
   3   7   6       32.93       27.82      4.92 o 
   4   7   6       27.93       35.69      7.68 o 
   5   7   6       15.19       23.16      7.43 o 
   6   7   6        1.69      -13.88     11.63 o 
   7   7   6        0.91        4.76      8.90 o 
  -6   8   6        1.37        9.81      7.20 o 
  -5   8   6       17.00        9.61     10.57 o 
  -4   8   6        0.55        2.92      8.41 o 
  -3   8   6      122.91      121.23      8.05 o 
  -2   8   6       18.27       20.00      4.18 o 
  -1   8   6       79.81       80.11     12.84 o 
   0   8   6       25.72       27.72      4.78 o 
   1   8   6      283.22      283.28     39.69 o 
   2   8   6       34.25       36.64      9.20 o 
   3   8   6      175.01      168.61     18.22 o 
   4   8   6       11.15        8.63     13.28 o 
   5   8   6        6.89       12.00     14.24 o 
   6   8   6       17.46       47.49     10.59 o 
  -5   9   6        1.58       -1.76     12.88 o 
  -4   9   6       11.29        1.85      8.70 o 
  -3   9   6        1.80        4.66     11.42 o 
  -2   9   6        3.59        0.86     10.86 o 
  -1   9   6       32.00       38.78      9.58 o 
   0   9   6      204.60      213.64     16.34 o 
   1   9   6        2.73       -6.35      7.50 o 
   2   9   6       29.80       34.65      7.91 o 
   3   9   6       10.79       19.45      9.31 o 
   4   9   6        2.63       -3.73     12.73 o 
   5   9   6        0.71       13.62     14.22 o 
  -4  10   6        0.16        1.82     10.94 o 
  -3  10   6        3.72      -10.50      8.59 o 
  -2  10   6       32.72       28.29      7.79 o 
  -1  10   6        2.40        1.49      9.80 o 
   0  10   6        5.04        1.16      7.04 o 
   1  10   6       16.75        0.74      8.99 o 
   2  10   6        0.44       -7.21      7.62 o 
   3  10   6       16.39        5.18      9.08 o 
   4  10   6        2.92        3.57     10.75 o 
  -2  11   6      177.72      149.46     30.05 o 
  -1  11   6       14.51       12.78      8.81 o 
   0  11   6       38.06       29.83      9.19 o 
   1  11   6       20.85        6.22     15.40 o 
   2  11   6       60.75       73.73     19.91 o 
  -9   1   7        0.78       14.90      8.42 o 
  -8   1   7       14.42       12.09      5.13 o 
  -7   1   7       34.03       30.69      3.73 o 
  -6   1   7      149.27      138.93      3.94 o 
  -5   1   7        1.42        1.40      2.18 o 
  -4   1   7     2336.31     2320.01     31.82 o 
  -3   1   7      331.40      321.00      7.66 o 
  -2   1   7     5985.11     5596.58     96.24 o 
  -1   1   7     4983.13     4110.21    416.45 o 
   0   1   7      431.51      407.28     29.89 o 
   1   1   7       65.01       62.26      4.12 o 
   2   1   7      544.96      537.75     25.09 o 
   3   1   7     1333.48     1360.44     24.69 o 
   4   1   7     1522.32     1466.76     86.14 o 
   5   1   7       20.62       21.02      1.84 o 
   6   1   7      200.95      195.84      7.34 o 
   7   1   7        4.34        7.65      4.83 o 
   8   1   7        3.84       -4.17     13.72 o 
  -9   2   7       27.48        5.02     10.35 o 
  -8   2   7       23.62       30.43      7.62 o 
  -7   2   7       23.72       29.21      6.28 o 
  -6   2   7      298.38      275.03     11.45 o 
  -5   2   7        4.21        3.83      2.12 o 
  -4   2   7     7074.35     7074.99     87.36 o 
  -3   2   7        9.65       11.09      1.72 o 
  -2   2   7      363.31      367.32     11.62 o 
  -1   2   7        1.63        1.87      2.29 o 
   0   2   7     1913.75     1773.62     19.17 o 
   1   2   7        1.46        0.55      2.08 o 
   2   2   7       13.15       14.82      2.10 o 
   3   2   7        0.38        1.53      1.77 o 
   4   2   7      249.22      237.67      8.15 o 
   5   2   7       62.94       62.59      4.66 o 
   6   2   7        8.55       10.51      3.73 o 
   7   2   7       38.73       45.74      6.16 o 
   8   2   7        0.16       -2.26      6.67 o 
  -8   3   7       11.53        9.73      7.41 o 
  -7   3   7       16.12       20.70      6.63 o 
  -6   3   7      205.38      217.27     15.75 o 
  -5   3   7       78.54       82.22      3.51 o 
  -4   3   7      423.99      442.32      6.78 o 
  -3   3   7      134.17      131.87      5.31 o 
  -2   3   7      227.86      246.26      7.74 o 
  -1   3   7      533.89      486.35      7.38 o 
   0   3   7      398.56      423.87      6.16 o 
   1   3   7      877.45      887.94     50.21 o 
   2   3   7      365.20      457.05     28.87 o 
   3   3   7      193.73      194.33      5.48 o 
   4   3   7        4.58        6.09      2.13 o 
   5   3   7      176.89      185.58      6.16 o 
   6   3   7       99.91      124.90      9.46 o 
   7   3   7       16.16       17.35      9.29 o 
   8   3   7       19.54        1.05      8.36 o 
  -8   4   7        0.08       11.54      7.90 o 
  -7   4   7        0.01       -1.79      5.30 o 
  -6   4   7        0.76       -0.34      4.44 o 
  -5   4   7        1.03       -5.97      3.98 o 
  -4   4   7        0.46       -2.26      1.80 o 
  -3   4   7       47.90       51.11      4.36 o 
  -2   4   7       43.41       42.02      3.04 o 
  -1   4   7     1310.54     1161.17    141.45 o 
   0   4   7      290.43      291.14     13.17 o 
   1   4   7       53.51       51.86      2.89 o 
   2   4   7      604.84      608.59     48.43 o 
   3   4   7      673.58      619.17     18.83 o 
   4   4   7       32.47       39.98      3.91 o 
   5   4   7      135.00      141.20      5.44 o 
   6   4   7       66.04       62.59      6.48 o 
   7   4   7       37.56       21.48      8.10 o 
   8   4   7       13.69       11.33     10.87 o 
  -8   5   7       47.94       53.50     12.74 o 
  -7   5   7        1.35       -4.69      5.45 o 
  -6   5   7        0.70       -3.03      7.13 o 
  -5   5   7       61.65       72.09      6.49 o 
  -4   5   7       49.38       49.78      2.65 o 
  -3   5   7        3.21        4.89      3.14 o 
  -2   5   7        0.04       -0.65      5.48 o 
  -1   5   7      172.80      182.95      5.67 o 
   0   5   7       56.83       60.69      4.24 o 
   1   5   7       10.68        9.64      3.47 o 
   2   5   7       40.39       36.13      2.90 o 
   3   5   7        3.71        3.77      2.37 o 
   4   5   7      106.35      103.40      5.74 o 
   5   5   7      210.24      224.85      7.91 o 
   6   5   7      122.07      128.82     10.00 o 
   7   5   7       35.18       21.39      9.71 o 
  -7   6   7        6.28        5.36      9.65 o 
  -6   6   7        9.70        4.88      5.99 o 
  -5   6   7       22.05       15.14      5.59 o 
  -4   6   7      101.61      106.06      7.53 o 
  -3   6   7       12.38       14.05      5.46 o 
  -2   6   7        7.32        5.21      3.95 o 
  -1   6   7       44.96       41.60      6.60 o 
   0   6   7      322.15      347.18      8.52 o 
   1   6   7       45.32       46.39      6.69 o 
   2   6   7        4.78        7.37      3.02 o 
   3   6   7        0.02       -0.12      2.87 o 
   4   6   7        1.34        5.30      3.25 o 
   5   6   7        1.35        9.43      6.47 o 
   6   6   7        4.81        9.77      7.71 o 
   7   6   7        2.84        9.68      8.59 o 
  -7   7   7       18.02       26.98     15.62 o 
  -6   7   7        3.74       -9.60      8.25 o 
  -5   7   7      131.91      136.02     10.85 o 
  -4   7   7        7.06        6.88      4.88 o 
  -3   7   7       66.56       68.37      8.47 o 
  -2   7   7      889.60      884.30     29.43 o 
  -1   7   7      109.86      110.45      8.29 o 
   0   7   7     2484.41     1797.26    476.33 o 
   1   7   7       20.84        5.95      5.67 o 
   2   7   7       45.49       46.97      5.99 o 
   3   7   7        1.37       -0.13      4.74 o 
   4   7   7        3.76       14.86      8.29 o 
   5   7   7        3.15        7.31      6.49 o 
   6   7   7        3.15        3.00     11.36 o 
  -6   8   7        4.82       -1.64      9.34 o 
  -5   8   7       30.59       31.99      7.35 o 
  -4   8   7        0.24       11.45     10.05 o 
  -3   8   7       84.16       88.70      9.42 o 
  -2   8   7      101.80       85.24      6.01 o 
  -1   8   7       80.65       88.43     23.40 o 
   0   8   7      659.46      585.05    108.49 o 
   1   8   7      205.16      177.55     30.25 o 
   2   8   7      556.18      570.08     45.74 o 
   3   8   7       26.66       31.86      8.07 o 
   4   8   7       26.79       25.26     10.35 o 
   5   8   7        2.00        7.62      8.13 o 
   6   8   7        0.44       -2.64     13.45 o 
  -5   9   7        8.64        9.22      9.33 o 
  -4   9   7        5.09       10.62     12.82 o 
  -3   9   7        7.95       -2.69      6.80 o 
  -2   9   7        6.35       -2.81      6.97 o 
  -1   9   7        9.07        7.69      6.99 o 
   0   9   7      301.64      282.03     12.28 o 
   1   9   7       24.53       26.34      6.71 o 
   2   9   7      100.31       75.66     16.32 o 
   3   9   7        1.10       13.46     15.92 o 
   4   9   7        0.03      -11.65     17.94 o 
   5   9   7       18.39       14.24      9.67 o 
  -4  10   7        1.92       -4.00     11.05 o 
  -3  10   7        8.52       11.97      9.30 o 
  -2  10   7        0.24       -5.07      6.90 o 
  -1  10   7        9.66        4.29      8.78 o 
   0  10   7       37.30       26.75      8.18 o 
   1  10   7       54.16       59.10     10.29 o 
   2  10   7       26.36       25.57      8.06 o 
   3  10   7        1.84       -0.74     10.16 o 
   4  10   7        4.84       20.40     12.21 o 
  -2  11   7       26.19       30.67      8.69 o 
  -1  11   7        5.39       -7.04      9.06 o 
   0  11   7       10.59       16.35     11.13 o 
   1  11   7        0.57        1.33     11.23 o 
   2  11   7        0.43       -7.35     11.10 o 
  -9   0   8        3.85        4.42     10.45 o 
  -8   0   8        1.50        9.21      8.73 o 
  -7   0   8        3.49        1.37      5.14 o 
  -6   0   8       15.21       15.57      3.16 o 
  -5   0   8       44.25       40.73      2.69 o 
  -4   0   8     1456.01     1514.50     21.71 o 
  -3   0   8      119.96      119.11      8.63 o 
  -2   0   8     4649.12     4594.55     67.84 o 
  -1   0   8        3.84        4.59      6.61 o 
   0   0   8     8454.92     8034.02    181.52 o 
   1   0   8       19.32       24.61      2.77 o 
   2   0   8     5926.41     5425.20    912.35 o 
   3   0   8       52.29       58.97      3.89 o 
   4   0   8     3407.71     2975.51    499.05 o 
   5   0   8      167.75      171.52     13.08 o 
   6   0   8      318.96      322.04     18.98 o 
   7   0   8        9.37        8.19     12.03 o 
   8   0   8        3.63       11.17     10.95 o 
  -9   1   8        0.28       -9.24      9.51 o 
  -8   1   8       20.04        7.69      5.59 o 
  -7   1   8        6.69        1.19      3.18 o 
  -6   1   8      714.75      668.39     17.21 o 
  -5   1   8       23.31       23.94      2.08 o 
  -4   1   8     1513.76     1469.56     24.16 o 
  -3   1   8        1.98        4.38      1.73 o 
  -2   1   8      825.92      756.35     44.37 o 
  -1   1   8      696.66      592.52    181.51 o 
   0   1   8       10.86       19.08      2.18 o 
   1   1   8        2.87        3.18      2.07 o 
   2   1   8      313.49      307.10     20.14 o 
   3   1   8      569.46      593.47     25.56 o 
   4   1   8       17.08       20.36      4.32 o 
   5   1   8      118.75      127.92      6.14 o 
   6   1   8       12.37        6.81      3.85 o 
   7   1   8       14.82       16.54      5.75 o 
   8   1   8       13.91       21.63     10.12 o 
  -9   2   8        0.11       -5.68      9.80 o 
  -8   2   8       62.20       54.25      7.65 o 
  -7   2   8       13.70       17.37      5.31 o 
  -6   2   8     1449.72     1302.24     25.33 o 
  -5   2   8      229.09      236.92      4.85 o 
  -4   2   8     7505.42     7254.37    231.47 o 
  -3   2   8        7.61        7.50      1.59 o 
  -2   2   8      554.58      544.83     39.20 o 
  -1   2   8      875.62      799.61     35.00 o 
   0   2   8     4705.29     4512.91    152.40 o 
   1   2   8      751.31      748.95      9.29 o 
   2   2   8       50.74       52.32      3.00 o 
   3   2   8      232.98      218.14      5.69 o 
   4   2   8      294.25      326.11      7.43 o 
   5   2   8       53.56       61.57      5.82 o 
   6   2   8       35.37       31.30      5.07 o 
   7   2   8       13.53        7.92      6.14 o 
   8   2   8       13.24       22.80      7.11 o 
  -8   3   8       26.62       24.73      6.03 o 
  -7   3   8       26.10       28.50      5.64 o 
  -6   3   8       38.24       31.39      7.10 o 
  -5   3   8      148.69      155.19      4.00 o 
  -4   3   8       16.96       16.97      1.99 o 
  -3   3   8      450.26      449.51     12.57 o 
  -2   3   8       13.53       17.21      2.62 o 
  -1   3   8      609.39      546.50     34.92 o 
   0   3   8     1233.70     1188.36     30.72 o 
   1   3   8      582.84      639.73     31.62 o 
   2   3   8      584.31      610.45     10.31 o 
   3   3   8      201.62      187.75      5.54 o 
   4   3   8      189.03      198.44      8.27 o 
   5   3   8       13.91       11.51      2.74 o 
   6   3   8       18.58       29.73     10.34 o 
   7   3   8       61.36       75.64      7.83 o 
   8   3   8        2.28        6.30      8.84 o 
  -8   4   8       20.32       14.47      6.19 o 
  -7   4   8        0.66       -1.75      7.03 o 
  -6   4   8       68.79       83.04      5.78 o 
  -5   4   8       54.35       53.99      3.26 o 
  -4   4   8        3.65        4.93      1.96 o 
  -3   4   8      394.45      376.99     14.90 o 
  -2   4   8       47.26       55.88      5.51 o 
  -1   4   8      134.81      127.01      7.78 o 
   0   4   8        0.00       -4.63      3.08 o 
   1   4   8      774.97      761.75     25.71 o 
   2   4   8       22.69       22.03      3.27 o 
   3   4   8       57.22       53.62      5.71 o 
   4   4   8      597.89      598.92     32.55 o 
   5   4   8        0.25       -3.69      3.19 o 
   6   4   8      753.22      806.52     45.78 o 
   7   4   8      141.69      116.59     10.66 o 
   8   4   8        7.20      -11.55      7.70 o 
  -8   5   8       26.57       36.94     10.95 o 
  -7   5   8        1.96       -0.37      5.36 o 
  -6   5   8        0.29       -3.21      4.40 o 
  -5   5   8      133.56      135.59      8.40 o 
  -4   5   8        0.16        3.62      2.22 o 
  -3   5   8        7.45        4.33      4.20 o 
  -2   5   8        4.31        2.11      3.29 o 
  -1   5   8        0.76       -1.84      2.78 o 
   0   5   8       46.16       48.98      3.47 o 
   1   5   8      104.31      113.48      4.15 o 
   2   5   8       60.66       64.44      4.88 o 
   3   5   8       77.66       77.94      4.74 o 
   4   5   8      769.64      697.75     17.00 o 
   5   5   8       14.24        4.39      5.45 o 
   6   5   8      158.32      169.34     25.65 o 
   7   5   8        5.00      -12.26     14.67 o 
  -7   6   8       11.70       17.39      6.71 o 
  -6   6   8       12.03       19.62      9.42 o 
  -5   6   8        0.16       -4.60      6.05 o 
  -4   6   8      536.80      551.17     19.97 o 
  -3   6   8        4.53        5.04      3.56 o 
  -2   6   8       80.14       98.86     12.78 o 
  -1   6   8       74.77       70.73      5.52 o 
   0   6   8      136.23      111.01      7.01 o 
   1   6   8      334.34      348.58      9.72 o 
   2   6   8      126.93      121.39      7.11 o 
   3   6   8        0.73        3.98      3.55 o 
   4   6   8        6.08        5.62      4.72 o 
   5   6   8       20.11       14.93     10.10 o 
   6   6   8        9.02       11.32      7.17 o 
   7   6   8       31.34       34.74     10.91 o 
  -7   7   8        0.13        0.63      9.37 o 
  -6   7   8        2.42      -11.70      7.80 o 
  -5   7   8        9.39        0.81      6.65 o 
  -4   7   8      322.31      302.21     12.01 o 
  -3   7   8        9.00       10.21      4.44 o 
  -2   7   8     2464.58     1856.92    648.02 o 
  -1   7   8      284.80      238.13     26.78 o 
   0   7   8     1752.70     1515.43    274.41 o 
   1   7   8       46.42       47.28      9.75 o 
   2   7   8        3.95        6.04      3.86 o 
   3   7   8        1.25       -1.64      5.34 o 
   4   7   8      134.63      161.54     14.37 o 
   5   7   8        1.73       -2.96      9.00 o 
   6   7   8        7.87        6.13      8.45 o 
  -6   8   8        0.04      -18.17     12.11 o 
  -5   8   8        2.00        5.72      6.61 o 
  -4   8   8       65.02       58.99     15.60 o 
  -3   8   8       24.30       38.99      6.19 o 
  -2   8   8      117.78      131.89     11.58 o 
  -1   8   8       18.66       22.49      6.46 o 
   0   8   8      238.95      282.82     32.84 o 
   1   8   8       75.13       69.13     11.63 o 
   2   8   8      109.77      109.34     10.00 o 
   3   8   8       39.58       25.40      7.18 o 
   4   8   8        0.19      -10.19      6.79 o 
   5   8   8        1.90      -10.55      7.67 o 
   6   8   8       25.63       24.08      8.78 o 
  -5   9   8        0.09        2.99     10.34 o 
  -4   9   8       36.27       26.45     16.05 o 
  -3   9   8        0.17        1.41      8.74 o 
  -2   9   8        7.54        3.09      5.87 o 
  -1   9   8       45.69       29.18      5.79 o 
   0   9   8        0.60        7.24      6.72 o 
   1   9   8       30.35       46.86     12.07 o 
   2   9   8        1.26       -5.06      6.84 o 
   3   9   8        1.29       -4.68      9.36 o 
   4   9   8       29.67       12.98     14.24 o 
   5   9   8       46.46       57.62     13.58 o 
  -4  10   8        7.97        4.94     11.66 o 
  -3  10   8       55.60       61.73     12.57 o 
  -2  10   8       24.28       21.54      7.22 o 
  -1  10   8       17.69       10.61      8.98 o 
   0  10   8       21.78       27.17      8.45 o 
   1  10   8        3.99       10.76      8.59 o 
   2  10   8        8.87        6.71      9.64 o 
   3  10   8       33.44       30.82     11.04 o 
   4  10   8        4.42       18.91     12.82 o 
  -2  11   8        0.53       -3.73     12.24 o 
  -1  11   8        0.74        2.25      9.76 o 
   0  11   8        6.81        4.39      9.54 o 
   1  11   8        5.01       10.57      9.28 o 
  -9   1   9        0.47        9.36     10.93 o 
  -8   1   9       78.08       65.51      6.38 o 
  -7   1   9       12.89       11.46      4.47 o 
  -6   1   9      232.77      236.21      6.56 o 
  -5   1   9       25.88       31.21      2.43 o 
  -4   1   9      577.54      602.88      7.36 o 
  -3   1   9      115.41      131.23      2.86 o 
  -2   1   9     2346.86     2298.71     93.84 o 
  -1   1   9     1927.24     1888.71     26.58 o 
   0   1   9      266.13      267.92     12.10 o 
   1   1   9       65.07       46.13      3.77 o 
   2   1   9      770.90      681.88     55.46 o 
   3   1   9      172.19      172.01      5.99 o 
   4   1   9        8.33        5.03      3.85 o 
   5   1   9       63.61       66.68      5.08 o 
   6   1   9       11.39        3.21      4.02 o 
   7   1   9       83.57       73.17      9.55 o 
   8   1   9        1.89        7.30      9.98 o 
  -8   2   9      195.69      186.02     14.33 o 
  -7   2   9      105.40      106.87     10.02 o 
  -6   2   9     1267.37     1166.92     28.51 o 
  -5   2   9        0.59        3.76      2.18 o 
  -4   2   9      215.15      210.21      8.62 o 
  -3   2   9      200.25      197.12      3.97 o 
  -2   2   9      401.93      404.45     29.24 o 
  -1   2   9      221.08      209.37     16.05 o 
   0   2   9     3669.48     3536.95    230.78 o 
   1   2   9      359.59      342.11     22.35 o 
   2   2   9       19.73       18.17      2.13 o 
   3   2   9        3.60        2.30      2.32 o 
   4   2   9       18.27       19.18      2.96 o 
   5   2   9        7.70        8.60      2.77 o 
   6   2   9       70.87       76.90     10.62 o 
   7   2   9       11.51       17.89      9.22 o 
   8   2   9        0.38        1.82      9.21 o 
  -8   3   9        6.02       17.77      6.35 o 
  -7   3   9       21.52       14.55      6.26 o 
  -6   3   9        4.34       18.07      5.76 o 
  -5   3   9       55.60       61.66      5.93 o 
  -4   3   9        0.96       -2.98      1.99 o 
  -3   3   9      179.13      184.67      5.76 o 
  -2   3   9       11.75        8.35      2.42 o 
  -1   3   9      320.79      324.16     15.26 o 
   0   3   9     6537.51     6435.00    409.52 o 
   1   3   9      149.77      157.56     12.05 o 
   2   3   9     2027.39     2219.21     27.31 o 
   3   3   9       44.87       43.06      3.89 o 
   4   3   9      205.12      219.07      6.01 o 
   5   3   9        7.82       12.01      4.44 o 
   6   3   9       84.27       84.32      6.38 o 
   7   3   9        0.04        2.27      5.82 o 
   8   3   9        0.00        1.85      9.16 o 
  -8   4   9        0.38      -11.04      8.92 o 
  -7   4   9        5.04        9.41      7.47 o 
  -6   4   9        6.07        6.30      6.45 o 
  -5   4   9      148.00      144.27      4.02 o 
  -4   4   9       17.30       17.01      2.31 o 
  -3   4   9      248.54      266.95      6.36 o 
  -2   4   9       93.93       88.42      4.64 o 
  -1   4   9     1115.76     1013.60     62.30 o 
   0   4   9       43.65       47.19      3.48 o 
   1   4   9      217.41      223.63      9.61 o 
   2   4   9      389.30      384.72      9.98 o 
   3   4   9       15.68       22.49      3.20 o 
   4   4   9      747.81      715.08     14.63 o 
   5   4   9       61.91       63.85      5.03 o 
   6   4   9     1465.87     1597.46     41.40 o 
   7   4   9       42.43       45.01     10.41 o 
   8   4   9      314.07      318.53     16.75 o 
  -8   5   9       14.05       -3.99      8.61 o 
  -7   5   9        0.93        2.68      6.10 o 
  -6   5   9       25.03       15.88      7.80 o 
  -5   5   9       38.47       39.26      6.01 o 
  -4   5   9       40.85       42.50      2.90 o 
  -3   5   9      126.30      114.37      9.28 o 
  -2   5   9      214.89      211.96     10.52 o 
  -1   5   9      182.45      175.66     11.33 o 
   0   5   9      137.84      148.82     14.79 o 
   1   5   9       37.13       35.02      5.38 o 
   2   5   9      564.47      505.89     46.40 o 
   3   5   9      874.56      835.77     22.45 o 
   4   5   9      919.11      861.25     33.83 o 
   5   5   9      329.40      325.31     19.52 o 
   6   5   9       44.76       43.26      9.39 o 
   7   5   9        0.01       12.09     11.81 o 
  -7   6   9        0.20       -0.18     11.30 o 
  -6   6   9       29.70       24.28      6.56 o 
  -5   6   9        1.48       -3.22     10.38 o 
  -4   6   9      691.65      700.85     29.29 o 
  -3   6   9        0.20        0.63      3.33 o 
  -2   6   9      338.96      358.62     41.55 o 
  -1   6   9       16.15       15.14      5.96 o 
   0   6   9      112.56      109.67      5.81 o 
   1   6   9       16.05       23.86      5.07 o 
   2   6   9       62.53       54.36      7.12 o 
   3   6   9      123.54      119.48      5.44 o 
   4   6   9        0.01       -2.97      5.12 o 
   5   6   9        0.21        6.06      7.43 o 
   6   6   9        4.41       14.83      9.15 o 
   7   6   9        0.01        0.07      9.59 o 
  -7   7   9        0.14        4.76      9.05 o 
  -6   7   9        3.42       -2.86      7.93 o 
  -5   7   9      105.57      101.03     10.91 o 
  -4   7   9        1.38        0.80      5.16 o 
  -3   7   9      485.60      483.69     30.17 o 
  -2   7   9      766.43      708.81    144.58 o 
  -1   7   9       11.59        1.55      5.73 o 
   0   7   9      935.70      845.08     95.38 o 
   1   7   9        2.61        4.22      4.69 o 
   2   7   9      125.43      120.97      9.52 o 
   3   7   9      135.68      108.47     29.36 o 
   4   7   9       29.00       42.89     10.22 o 
   5   7   9        6.79       22.39      9.21 o 
   6   7   9       10.23       14.59      7.89 o 
  -6   8   9        5.97      -14.03      9.51 o 
  -5   8   9        0.03       -7.15      5.75 o 
  -4   8   9       14.88       19.01      9.01 o 
  -3   8   9       58.08       67.84      7.59 o 
  -2   8   9        8.66       15.75     16.41 o 
  -1   8   9        0.03       -4.19      5.55 o 
   0   8   9      171.97      213.19     16.06 o 
   1   8   9        0.07       -1.43      6.78 o 
   2   8   9      111.26      130.09     34.50 o 
   3   8   9       77.77       93.19      9.56 o 
   4   8   9        1.84      -11.14     12.45 o 
   5   8   9        2.05       -2.24     10.11 o 
   6   8   9       12.88       19.30     10.00 o 
  -5   9   9        2.25       -2.27     19.04 o 
  -4   9   9        1.49       12.32     12.04 o 
  -3   9   9       13.04       28.37      8.59 o 
  -2   9   9      110.43      128.70      9.28 o 
  -1   9   9       42.04       42.27     21.02 o 
   0   9   9       80.25       86.25      9.41 o 
   1   9   9        9.60       -1.33      8.82 o 
   2   9   9       61.46       87.72     31.17 o 
   3   9   9       25.95       26.57      9.25 o 
   4   9   9        0.05        3.81      8.73 o 
   5   9   9        2.05        0.49     13.65 o 
  -4  10   9       88.46      113.31     14.29 o 
  -3  10   9       14.27       10.55     23.43 o 
  -2  10   9      135.41      141.94     14.63 o 
  -1  10   9       23.50       28.76     10.22 o 
   0  10   9        8.25        4.85      7.12 o 
   1  10   9        3.65       13.39      9.19 o 
   2  10   9       33.42       32.11      8.00 o 
   3  10   9       39.37       28.16     17.68 o 
  -2  11   9        4.42        4.79     10.63 o 
  -1  11   9       64.90       72.17     16.15 o 
   0  11   9        0.24       -5.90      9.11 o 
   1  11   9        0.70       14.50     15.75 o 
  -9   0  10        0.46       10.69     11.01 o 
  -8   0  10        1.26       -0.25     10.86 o 
  -7   0  10        7.68        2.10      6.76 o 
  -6   0  10       21.47       18.99      3.42 o 
  -5   0  10       31.52       33.57      4.03 o 
  -4   0  10       40.39       44.38      3.15 o 
  -3   0  10     1694.35     1610.55    135.19 o 
  -2   0  10      131.57      112.23     31.15 o 
  -1   0  10     1235.61     1262.35     32.82 o 
   0   0  10      427.59      305.79    137.84 o 
   1   0  10    16078.97    14553.64   1574.72 o 
   2   0  10      327.48      331.17     32.71 o 
   3   0  10      150.68      163.00      9.92 o 
   4   0  10      580.04      607.99     20.95 o 
   5   0  10      186.84      203.14     20.61 o 
   6   0  10        0.07        3.60      6.33 o 
   7   0  10        1.90       -5.53     12.60 o 
   8   0  10       27.77       26.99     17.44 o 
  -9   1  10        6.31       -1.30      7.00 o 
  -8   1  10       72.38       63.52      6.52 o 
  -7   1  10       36.85       39.67      5.61 o 
  -6   1  10       16.87       22.30      2.82 o 
  -5   1  10       49.94       55.44      3.38 o 
  -4   1  10      219.58      233.73      5.12 o 
  -3   1  10       44.17       49.83      1.79 o 
  -2   1  10      547.99      485.45     39.95 o 
  -1   1  10      123.64      124.36      4.60 o 
   0   1  10        0.37        1.11      1.86 o 
   1   1  10      287.99      300.11      8.12 o 
   2   1  10     2004.56     2209.78    103.99 o 
   3   1  10      335.30      318.32     24.93 o 
   4   1  10      689.25      710.24     23.25 o 
   5   1  10        2.63        6.62      3.81 o 
   6   1  10        0.01        0.82      5.74 o 
   7   1  10        0.43        4.16      9.56 o 
   8   1  10        0.41      -13.48      8.98 o 
  -8   2  10      172.12      157.71     20.92 o 
  -7   2  10        2.65        6.28      5.24 o 
  -6   2  10      709.48      657.89     29.32 o 
  -5   2  10       62.41       61.27      5.40 o 
  -4   2  10      117.93      132.40      4.90 o 
  -3   2  10       46.11       49.05      2.78 o 
  -2   2  10      905.99      910.51     52.32 o 
  -1   2  10      458.04      473.96     20.57 o 
   0   2  10     1518.30     1508.90     71.80 o 
   1   2  10      263.91      257.50     12.28 o 
   2   2  10      860.31      851.85     36.14 o 
   3   2  10      113.59      117.69      7.27 o 
   4   2  10       10.32       13.45      4.14 o 
   5   2  10      298.67      323.42      9.51 o 
   6   2  10        0.03       -6.71      6.83 o 
   7   2  10        5.23        6.85      9.27 o 
   8   2  10        4.70       10.00      8.76 o 
  -8   3  10       50.34       31.70      9.31 o 
  -7   3  10       19.01        9.71      5.87 o 
  -6   3  10      822.50      781.84     17.62 o 
  -5   3  10       27.19       27.41      3.41 o 
  -4   3  10      161.94      169.66      8.25 o 
  -3   3  10        0.55       -0.07      1.86 o 
  -2   3  10     1806.86     1708.27    121.51 o 
  -1   3  10        6.35        5.79      1.97 o 
   0   3  10     1128.89     1244.04     39.40 o 
   1   3  10        1.53        0.13      2.50 o 
   2   3  10      443.71      448.72     20.09 o 
   3   3  10       13.36       14.10      3.07 o 
   4   3  10      105.59      107.30      5.62 o 
   5   3  10        1.84        0.36      3.05 o 
   6   3  10       48.30       51.38      7.55 o 
   7   3  10       18.92       17.14      8.31 o 
   8   3  10        0.71      -16.10     10.73 o 
  -8   4  10        0.72       -6.45      9.96 o 
  -7   4  10        8.49        8.11      5.95 o 
  -6   4  10        0.18       -5.63      3.75 o 
  -5   4  10        4.59        5.74      2.27 o 
  -4   4  10      132.91      132.47      4.85 o 
  -3   4  10        5.49       -0.08      3.00 o 
  -2   4  10        0.96        3.06      2.51 o 
  -1   4  10       20.21       20.16      2.45 o 
   0   4  10      259.71      267.31     10.22 o 
   1   4  10       99.59       96.81      5.23 o 
   2   4  10      122.28      134.96      7.47 o 
   3   4  10        2.03       -0.70      3.11 o 
   4   4  10      542.56      509.98      9.88 o 
   5   4  10        9.44       10.70      3.65 o 
   6   4  10      158.73      183.55     11.96 o 
   7   4  10      176.28      167.99     26.49 o 
  -8   5  10        4.30       12.81     19.27 o 
  -7   5  10        0.43      -10.64      7.09 o 
  -6   5  10       69.09       73.59      7.05 o 
  -5   5  10        0.66       -4.30      4.38 o 
  -4   5  10       89.71       91.31      3.86 o 
  -3   5  10       52.75       50.24      5.61 o 
  -2   5  10      120.84      118.34      5.63 o 
  -1   5  10       76.15       69.37      5.71 o 
   0   5  10        0.28       -2.21      3.60 o 
   1   5  10       84.19       82.75      3.99 o 
   2   5  10       63.82       57.99      4.52 o 
   3   5  10      520.87      434.68     33.51 o 
   4   5  10       80.49       75.92      5.42 o 
   5   5  10      214.24      266.89     15.79 o 
   6   5  10       45.61       45.04     10.34 o 
   7   5  10       50.83       52.50     12.30 o 
  -7   6  10       37.09       31.76      8.01 o 
  -6   6  10       34.63       28.03      5.66 o 
  -5   6  10       71.49       73.34     13.77 o 
  -4   6  10      619.55      626.42     18.31 o 
  -3   6  10       14.60       16.08      3.96 o 
  -2   6  10     1057.41     1055.44     19.38 o 
  -1   6  10      484.38      488.46     19.82 o 
   0   6  10        8.37        4.61      4.13 o 
   1   6  10       78.38       72.31      5.91 o 
   2   6  10        1.17       -2.31      5.07 o 
   3   6  10      247.61      237.20     17.75 o 
   4   6  10      159.51      168.13      9.27 o 
   5   6  10       54.21       66.10      9.24 o 
   6   6  10        0.00       -9.00      7.37 o 
   7   6  10        0.96        8.13     14.08 o 
  -7   7  10        3.65        8.89     11.68 o 
  -6   7  10        4.09       -1.94     12.42 o 
  -5   7  10       80.13       82.34      7.36 o 
  -4   7  10        1.59        6.07      5.32 o 
  -3   7  10      159.92      162.32      8.80 o 
  -2   7  10        1.05        3.40      6.21 o 
  -1   7  10      344.62      323.16     20.47 o 
   0   7  10       30.52       37.11      9.67 o 
   1   7  10      228.32      235.67     17.26 o 
   2   7  10       45.34       47.87     13.56 o 
   3   7  10       43.98       41.67      6.89 o 
   4   7  10        0.03        3.62      8.65 o 
   5   7  10        0.11       -9.74      8.33 o 
   6   7  10        0.54       15.95      8.28 o 
  -6   8  10        7.08        7.78     15.18 o 
  -5   8  10        1.97       -3.42      7.84 o 
  -4   8  10        3.81        8.98      8.07 o 
  -3   8  10        0.27       -0.48      6.36 o 
  -2   8  10        0.05        3.18      6.25 o 
  -1   8  10        0.47        0.39      6.90 o 
   0   8  10       37.25       33.93      9.82 o 
   1   8  10        5.07       -0.08      6.63 o 
   2   8  10       18.17       20.92     11.92 o 
   3   8  10       26.54       24.48      7.82 o 
   4   8  10        8.28       12.75     15.95 o 
   5   8  10        0.52       -1.11     10.51 o 
  -5   9  10        0.02        7.71     11.64 o 
  -4   9  10       11.76       12.53     15.62 o 
  -3   9  10       25.65       46.97     13.71 o 
  -2   9  10       33.14       32.39      9.51 o 
  -1   9  10       69.42       68.12      8.90 o 
   0   9  10       48.63       41.97     14.62 o 
   1   9  10       51.76       27.25      9.77 o 
   2   9  10        1.16       -2.96      9.99 o 
   3   9  10        0.35      -15.83     12.56 o 
   4   9  10       14.67       25.16     11.80 o 
  -4  10  10       58.85       74.38     22.02 o 
  -3  10  10       28.34       30.56     11.89 o 
  -2  10  10       12.48        8.99      6.33 o 
  -1  10  10        0.70       10.75     10.50 o 
   0  10  10      153.47      154.83     11.36 o 
   1  10  10       13.01       36.12      8.08 o 
   2  10  10        6.55       -6.59      8.04 o 
   3  10  10        0.01       -4.52     15.37 o 
  -1  11  10        0.01       11.69      9.11 o 
   0  11  10        9.85       14.07     11.54 o 
   1  11  10        5.03        5.39     10.73 o 
  -8   1  11       24.59        7.35      5.57 o 
  -7   1  11       19.13       14.34      3.91 o 
  -6   1  11        2.97        4.62      2.41 o 
  -5   1  11        3.87        3.95      2.99 o 
  -4   1  11        3.20        3.49      1.53 o 
  -3   1  11       12.05       14.13      1.18 o 
  -2   1  11      897.51      838.09    119.67 o 
  -1   1  11       28.45       26.05      4.76 o 
   0   1  11      522.85      543.99      8.87 o 
   1   1  11       47.79       44.60      3.03 o 
   2   1  11      468.07      586.93     10.65 o 
   3   1  11       13.34       12.07      3.01 o 
   4   1  11      309.41      332.84     36.00 o 
   5   1  11        7.83        8.26      3.90 o 
   6   1  11       42.20       41.96      6.39 o 
   7   1  11        1.67       -7.38      7.26 o 
   8   1  11        2.33        6.90      9.70 o 
  -8   2  11       44.48       31.37     10.71 o 
  -7   2  11       12.08       10.07      5.23 o 
  -6   2  11      537.90      494.18     10.67 o 
  -5   2  11       44.50       43.51      3.17 o 
  -4   2  11      579.45      589.58     12.37 o 
  -3   2  11      404.82      378.89     23.81 o 
  -2   2  11        6.36        7.95      1.97 o 
  -1   2  11      299.57      367.62     34.32 o 
   0   2  11      565.75      597.26     27.17 o 
   1   2  11        4.02       11.29      2.04 o 
   2   2  11     1031.62     1125.16     15.58 o 
   3   2  11        0.53        0.76      3.65 o 
   4   2  11        4.09        2.99      2.42 o 
   5   2  11        2.24        3.28      3.82 o 
   6   2  11        6.77        7.07      5.29 o 
   7   2  11        2.16       -5.32      9.49 o 
   8   2  11        0.32        3.71      8.42 o 
  -8   3  11      251.33      240.94     15.78 o 
  -7   3  11       16.56       19.17      5.85 o 
  -6   3  11     1128.93     1059.19     59.62 o 
  -5   3  11        2.09        8.87      2.73 o 
  -4   3  11        9.64        8.41      2.27 o 
  -3   3  11      657.04      683.76     12.54 o 
  -2   3  11      149.98      141.49      7.67 o 
  -1   3  11     1224.93     1221.39     15.97 o 
   0   3  11      666.46      665.83     36.20 o 
   1   3  11      353.84      390.46      6.44 o 
   2   3  11       18.96       20.26      4.88 o 
   3   3  11      398.29      360.95     22.80 o 
   4   3  11       76.04       73.11      3.44 o 
   5   3  11      226.06      204.37      6.00 o 
   6   3  11       17.91       18.67      7.21 o 
   7   3  11      191.13      172.22     13.14 o 
   8   3  11        0.08       -4.23      8.07 o 
  -8   4  11       13.91        9.87      9.09 o 
  -7   4  11        1.73       -2.01      5.81 o 
  -6   4  11        0.04        3.56      4.11 o 
  -5   4  11        1.27       -0.99      4.22 o 
  -4   4  11       46.35       50.76      2.90 o 
  -3   4  11       83.65       89.11      4.69 o 
  -2   4  11       25.06       25.77      3.66 o 
  -1   4  11      228.74      215.81     18.38 o 
   0   4  11       92.85       98.15      6.69 o 
   1   4  11       22.86       19.93      2.85 o 
   2   4  11       23.52       25.82      3.59 o 
   3   4  11      189.28      171.93     13.51 o 
   4   4  11      156.08      147.07      6.25 o 
   5   4  11      255.03      253.14     14.44 o 
   6   4  11        1.00       10.54     19.19 o 
   7   4  11       11.75       11.31     11.23 o 
  -8   5  11        0.02        1.79      9.50 o 
  -7   5  11        1.89       -1.36      9.55 o 
  -6   5  11       17.15       21.18      8.53 o 
  -5   5  11        4.19        7.40      3.41 o 
  -4   5  11        7.91        9.26      2.84 o 
  -3   5  11       46.41       54.22      4.84 o 
  -2   5  11      410.12      422.13      9.13 o 
  -1   5  11       32.25       29.80      3.36 o 
   0   5  11      119.06      106.38     10.77 o 
   1   5  11      265.83      265.32      6.92 o 
   2   5  11       91.53       96.36      4.64 o 
   3   5  11       17.98       18.90      5.32 o 
   4   5  11      537.25      544.95     12.46 o 
   5   5  11        2.11       -2.80     11.11 o 
   6   5  11       52.33       42.72     10.61 o 
   7   5  11        0.84       -0.12     10.98 o 
  -7   6  11       81.02       76.23     10.74 o 
  -6   6  11       22.75       40.46      8.26 o 
  -5   6  11        0.50       -0.17      5.02 o 
  -4   6  11      872.62      817.70     54.59 o 
  -3   6  11      284.54      283.88     17.02 o 
  -2   6  11     1887.32     1960.80     33.20 o 
  -1   6  11       18.45       17.97      4.40 o 
   0   6  11        3.57        3.25      4.66 o 
   1   6  11       25.21       11.25      6.24 o 
   2   6  11      716.00      659.25     32.36 o 
   3   6  11      189.40      179.60      8.30 o 
   4   6  11       76.08       62.74     11.02 o 
   5   6  11       24.24       23.88      9.03 o 
   6   6  11       40.30       54.23     10.75 o 
   7   6  11        5.33       15.44      9.25 o 
  -7   7  11        1.97       -9.77     10.30 o 
  -6   7  11        6.58        1.22      9.98 o 
  -5   7  11       87.34      119.29     15.92 o 
  -4   7  11      115.77      132.88     13.20 o 
  -3   7  11       30.63       26.43      5.65 o 
  -2   7  11      750.41      772.73     20.56 o 
  -1   7  11      608.71      608.67     27.87 o 
   0   7  11      377.78      400.52     32.68 o 
   1   7  11        0.03       12.60      5.91 o 
   2   7  11        8.68        1.62     12.04 o 
   3   7  11       21.80        9.59     26.23 o 
   4   7  11       78.01       65.28     15.38 o 
   5   7  11       10.89       18.69      9.11 o 
   6   7  11       38.18       21.48     10.27 o 
  -6   8  11        3.36       10.97      9.61 o 
  -5   8  11        0.15        2.22     10.02 o 
  -4   8  11        0.31        0.52      7.99 o 
  -3   8  11        1.50       -8.06      5.37 o 
  -2   8  11       60.41       67.23      7.85 o 
  -1   8  11       42.66       35.32     12.22 o 
   0   8  11        0.00       -6.63      7.57 o 
   1   8  11        2.34        0.80      7.12 o 
   2   8  11       49.77       47.39     16.84 o 
   3   8  11        0.11        2.90      7.79 o 
   4   8  11        1.51       -2.03      8.63 o 
   5   8  11        7.67        2.66     11.36 o 
  -5   9  11       11.29       11.94     13.81 o 
  -4   9  11       18.76       18.27     14.55 o 
  -3   9  11        0.69       -1.80      7.38 o 
  -2   9  11       15.92        7.70      7.48 o 
  -1   9  11       16.23       12.65      8.03 o 
   0   9  11        3.02       -2.04      8.03 o 
   1   9  11       33.09       43.24     10.47 o 
   2   9  11        8.13       10.73      8.62 o 
   3   9  11        7.63       18.90     12.90 o 
   4   9  11       25.81       26.88     18.91 o 
  -4  10  11       72.44      136.23     19.10 o 
  -3  10  11        9.40        6.66      8.25 o 
  -2  10  11      112.34      109.05     11.06 o 
  -1  10  11        5.98       20.01     10.06 o 
   0  10  11       12.78       14.14     11.42 o 
   1  10  11        3.19       -4.95      9.69 o 
   2  10  11        0.52      -10.64      7.09 o 
   3  10  11       39.27       37.20     11.55 o 
  -1  11  11        0.65        2.55      8.97 o 
   0  11  11        0.13       18.10      9.51 o 
  -8   0  12      120.84      113.16     19.15 o 
  -7   0  12        0.25        3.45      5.03 o 
  -6   0  12       64.27       52.79      7.12 o 
  -5   0  12       41.15       45.06      3.85 o 
  -4   0  12     1553.78     1539.06     72.13 o 
  -3   0  12       10.96       10.22      2.83 o 
  -2   0  12      128.21      124.32      7.03 o 
  -1   0  12       53.42       52.87      7.36 o 
   0   0  12        0.04        1.52      2.74 o 
   1   0  12      597.97      630.81     15.93 o 
   2   0  12     2539.89     2484.21    366.54 o 
   3   0  12      450.29      462.36     13.56 o 
   4   0  12      366.49      339.83     31.92 o 
   5   0  12      131.69      118.25     21.89 o 
   6   0  12      136.45      155.96     19.33 o 
   7   0  12       42.00       24.68     11.19 o 
   8   0  12       22.00       12.03     15.62 o 
  -8   1  12        4.46        3.16      5.20 o 
  -7   1  12        4.19        1.58      4.37 o 
  -6   1  12      170.37      154.51      6.98 o 
  -5   1  12       11.99        8.78      2.29 o 
  -4   1  12      389.90      393.50     16.75 o 
  -3   1  12        0.00        0.72      1.20 o 
  -2   1  12        0.04       -2.39      3.49 o 
  -1   1  12       44.24       46.00      5.83 o 
   0   1  12     3705.16     3889.74     49.03 o 
   1   1  12      531.97      535.89     31.67 o 
   2   1  12     2468.41     2782.33    209.30 o 
   3   1  12       97.04      101.93      3.16 o 
   4   1  12      199.28      206.79     12.10 o 
   5   1  12       62.18       65.97      7.17 o 
   6   1  12        0.82       -3.45      7.73 o 
   7   1  12       81.34      115.91     10.59 o 
   8   1  12       62.54       46.52     15.87 o 
  -8   2  12       74.47       68.52      9.36 o 
  -7   2  12       69.45       61.03      7.01 o 
  -6   2  12      410.21      389.88     11.93 o 
  -5   2  12       18.31       15.25      2.37 o 
  -4   2  12       25.85       30.79      4.35 o 
  -3   2  12      158.29      164.63      8.24 o 
  -2   2  12     1846.65     1949.77     25.20 o 
  -1   2  12      327.37      316.20     35.05 o 
   0   2  12     2043.37     2113.41    111.05 o 
   1   2  12      978.45      991.05     62.19 o 
   2   2  12      254.30      247.45     12.03 o 
   3   2  12       63.69       74.19      6.26 o 
   4   2  12      129.69      144.40      9.49 o 
   5   2  12      170.50      171.16      9.99 o 
   6   2  12        7.41        9.31      6.86 o 
   7   2  12       37.54       44.35     13.42 o 
   8   2  12        0.46        4.17      9.60 o 
  -8   3  12      363.65      366.69     18.97 o 
  -7   3  12        0.25       -5.65      5.30 o 
  -6   3  12      616.59      612.96     15.51 o 
  -5   3  12      272.11      265.26      7.14 o 
  -4   3  12       40.28       46.86      3.47 o 
  -3   3  12      119.02      111.53      3.70 o 
  -2   3  12       85.54       90.77      2.74 o 
  -1   3  12      184.36      208.68     13.63 o 
   0   3  12      109.04      119.83      4.19 o 
   1   3  12        2.63        4.81      2.34 o 
   2   3  12      155.70      165.55      9.30 o 
   3   3  12      170.43      181.38     12.82 o 
   4   3  12       19.17       23.03      3.22 o 
   5   3  12        0.05       -4.79      3.61 o 
   6   3  12       77.69       87.09      7.31 o 
   7   3  12       15.59        5.66     15.79 o 
   8   3  12       21.78       15.65     10.13 o 
  -8   4  12        8.43        7.15      9.55 o 
  -7   4  12        2.52       -4.05      8.59 o 
  -6   4  12        0.07        0.98      7.03 o 
  -5   4  12       29.69       23.17      3.21 o 
  -4   4  12       23.55       23.67      3.23 o 
  -3   4  12       39.50       49.99      3.78 o 
  -2   4  12        6.99        6.97      2.46 o 
  -1   4  12      167.23      157.05      9.94 o 
   0   4  12       25.08       29.39      2.71 o 
   1   4  12     1153.04     1074.78     41.48 o 
   2   4  12        0.23        0.16      3.81 o 
   3   4  12       13.55        8.88      4.28 o 
   4   4  12       15.57       11.59      3.02 o 
   5   4  12       46.00       55.98     11.95 o 
   6   4  12      174.12      192.76     15.70 o 
   7   4  12       17.68       12.82     11.01 o 
  -8   5  12        9.78       31.61     17.35 o 
  -7   5  12        0.45        4.97      7.90 o 
  -6   5  12        0.01       10.65      5.55 o 
  -5   5  12        1.46        5.72      3.55 o 
  -4   5  12       36.62       46.32      3.39 o 
  -3   5  12       52.63       56.72      7.50 o 
  -2   5  12       43.08       40.08      8.39 o 
  -1   5  12       67.15       70.26      4.35 o 
   0   5  12        1.00       -2.84      3.90 o 
   1   5  12      187.21      177.56     10.74 o 
   2   5  12     1059.21      931.02     48.38 o 
   3   5  12        0.36        1.45      3.85 o 
   4   5  12     1744.39     1701.39     49.17 o 
   5   5  12      297.40      346.71     27.41 o 
   6   5  12       62.80       68.92     17.78 o 
   7   5  12       70.35       90.45     14.37 o 
  -7   6  12       24.13       30.65     10.34 o 
  -6   6  12       54.37       50.54      7.91 o 
  -5   6  12      139.04      134.88     13.97 o 
  -4   6  12      955.88     1006.34     33.41 o 
  -3   6  12       36.41       34.16      7.74 o 
  -2   6  12     1059.09      932.08    127.65 o 
  -1   6  12        0.67        8.28      7.64 o 
   0   6  12      136.52      129.71     14.54 o 
   1   6  12        2.83       -8.75      5.83 o 
   2   6  12      552.39      553.19     13.02 o 
   3   6  12      156.09      141.81     10.31 o 
   4   6  12       54.43       35.65      6.17 o 
   5   6  12        6.86        8.72      7.64 o 
   6   6  12        7.56       16.66     10.18 o 
  -6   7  12      193.87      198.84     12.94 o 
  -5   7  12        0.32        3.99      6.82 o 
  -4   7  12      423.39      429.77     19.14 o 
  -3   7  12        3.65       -3.02      5.87 o 
  -2   7  12      854.61      774.98    110.69 o 
  -1   7  12        3.00       -1.67      6.64 o 
   0   7  12      378.25      371.91     52.28 o 
   1   7  12       11.87        1.50      5.04 o 
   2   7  12       24.87       29.83      7.99 o 
   3   7  12        3.42       -1.92      8.67 o 
   4   7  12        0.23        7.48     19.34 o 
   5   7  12        7.53       12.54      8.47 o 
   6   7  12        7.06      -12.72     11.92 o 
  -6   8  12        0.32       13.21     18.73 o 
  -5   8  12        1.27       -1.38      9.32 o 
  -4   8  12       43.41       46.53      9.60 o 
  -3   8  12       31.56       25.81      8.13 o 
  -2   8  12       24.03       18.01      8.03 o 
  -1   8  12        4.27       12.77     12.86 o 
   0   8  12        0.05       -4.08      9.11 o 
   1   8  12        2.54        7.52      8.31 o 
   2   8  12        2.41       -7.74      7.92 o 
   3   8  12        4.03       -1.72      6.58 o 
   4   8  12      189.69      209.77     38.00 o 
   5   8  12        5.83       11.50      9.64 o 
  -5   9  12        3.54       -0.46      9.06 o 
  -4   9  12       13.45        5.89     18.29 o 
  -3   9  12        7.74        0.44      6.06 o 
  -2   9  12      128.80      162.44     11.83 o 
  -1   9  12        1.39       -3.85      8.58 o 
   0   9  12      110.26      111.64     11.31 o 
   1   9  12       44.53       52.54     16.49 o 
   2   9  12       17.12        3.64      7.66 o 
   3   9  12       23.28       32.36     18.04 o 
   4   9  12       14.71        1.50     12.74 o 
  -3  10  12        7.79       -3.21      9.71 o 
  -2  10  12        2.47        1.89      8.67 o 
  -1  10  12       11.25       22.64      9.57 o 
   0  10  12        3.06      -16.60     15.95 o 
   1  10  12        0.29       -3.56      7.86 o 
   2  10  12        9.77       14.11     11.66 o 
   3  10  12       18.92       19.90     23.46 o 
  -8   1  13       72.93       73.57      8.42 o 
  -7   1  13       13.01       12.20      4.78 o 
  -6   1  13       18.02       18.19      3.38 o 
  -5   1  13       13.78       12.54      2.81 o 
  -4   1  13      593.34      590.12     19.11 o 
  -3   1  13        1.97        0.07      2.10 o 
  -2   1  13     1608.10     1717.18     27.30 o 
  -1   1  13     1232.45     1219.87    209.54 o 
   0   1  13      202.27      197.04     14.87 o 
   1   1  13       13.11       12.16      2.74 o 
   2   1  13      112.44      119.10     10.83 o 
   3   1  13      349.45      357.82     12.98 o 
   4   1  13       46.28       58.48      6.16 o 
   5   1  13        6.55        7.25      5.16 o 
   6   1  13       14.84       14.70     11.20 o 
   7   1  13       19.23       23.37      8.77 o 
   8   1  13        7.32       16.33     14.11 o 
  -8   2  13        0.01       -1.18      7.70 o 
  -7   2  13        4.59       -3.42      5.55 o 
  -6   2  13        3.16        2.13      3.58 o 
  -5   2  13       28.35       25.06      2.59 o 
  -4   2  13      267.29      284.76     24.07 o 
  -3   2  13      258.47      253.23      5.67 o 
  -2   2  13     3710.26     3781.31    276.17 o 
  -1   2  13       41.58       53.21      4.30 o 
   0   2  13     3924.10     4108.76     44.10 o 
   1   2  13      964.62      897.68     51.14 o 
   2   2  13      862.64     1147.41    120.99 o 
   3   2  13       42.05       36.44      3.61 o 
   4   2  13        9.14       14.18      2.86 o 
   5   2  13       16.85       22.53      4.12 o 
   6   2  13        0.21       -8.75      5.83 o 
   7   2  13       29.34       30.00      8.36 o 
   8   2  13        0.15       26.01     45.96 o 
  -8   3  13       18.80       14.56      9.29 o 
  -7   3  13       40.47       46.52      7.47 o 
  -6   3  13        4.28        8.48      4.81 o 
  -5   3  13       18.70       20.29      4.02 o 
  -4   3  13        1.52        4.33      2.50 o 
  -3   3  13      158.42      175.50      6.80 o 
  -2   3  13      174.78      185.11     12.37 o 
  -1   3  13      561.06      567.63      8.65 o 
   0   3  13       91.05      113.31      4.77 o 
   1   3  13        0.00       -1.88      2.32 o 
   2   3  13        7.19       11.65      3.00 o 
   3   3  13       77.60       82.64      7.48 o 
   4   3  13        2.61       -2.15      3.93 o 
   5   3  13       57.81       63.63      6.85 o 
   6   3  13      443.99      460.07     19.14 o 
   7   3  13       45.34       51.59     13.74 o 
  -8   4  13       15.06       -0.84      9.19 o 
  -7   4  13        0.29       -3.00      7.70 o 
  -6   4  13        3.92       10.50      5.15 o 
  -5   4  13       37.00       46.59      4.30 o 
  -4   4  13        0.24       -2.27      2.66 o 
  -3   4  13        0.01       -0.46      2.40 o 
  -2   4  13      116.70      116.35      9.69 o 
  -1   4  13       37.99       40.40      3.14 o 
   0   4  13      106.06       84.17      4.22 o 
   1   4  13       60.88       64.18      3.37 o 
   2   4  13      179.77      182.82      5.72 o 
   3   4  13       29.06       34.15      4.69 o 
   4   4  13      392.32      392.62      8.37 o 
   5   4  13        0.07       -0.80      5.08 o 
   6   4  13      440.30      459.38     27.51 o 
   7   4  13        0.48       -3.11      9.08 o 
  -7   5  13        0.02       -2.27      7.90 o 
  -6   5  13        0.87        8.35      8.50 o 
  -5   5  13       12.07        9.12      4.65 o 
  -4   5  13       46.24       41.06      5.04 o 
  -3   5  13        2.79        2.60      3.15 o 
  -2   5  13        2.27        4.49      3.49 o 
  -1   5  13       12.32        9.40      3.25 o 
   0   5  13      108.03      113.01     10.84 o 
   1   5  13       17.42       15.71      3.64 o 
   2   5  13     1223.46     1164.19     63.00 o 
   3   5  13      288.91      275.29      8.74 o 
   4   5  13     1380.58     1379.67     88.82 o 
   5   5  13       16.58       18.08      8.12 o 
   6   5  13        9.02        0.05     10.15 o 
   7   5  13       28.83       43.48     14.24 o 
  -7   6  13       21.92       13.83     12.23 o 
  -6   6  13      121.42      141.12     18.66 o 
  -5   6  13       91.53      109.49     11.69 o 
  -4   6  13      639.49      636.96     16.04 o 
  -3   6  13      166.01      177.23      6.70 o 
  -2   6  13      262.40      250.77     18.46 o 
  -1   6  13       25.96       28.73      4.40 o 
   0   6  13      279.37      275.57     12.46 o 
   1   6  13      797.94      764.69     97.51 o 
   2   6  13      377.38      415.84     20.63 o 
   3   6  13      338.72      306.69     10.72 o 
   4   6  13       32.78       41.87      6.93 o 
   5   6  13        0.16      -11.19      7.46 o 
   6   6  13        4.91        3.16     11.63 o 
  -6   7  13      138.09      142.40     19.10 o 
  -5   7  13       49.77       32.39      8.90 o 
  -4   7  13       35.66       31.37      7.92 o 
  -3   7  13        5.85        7.18      5.20 o 
  -2   7  13      130.95      137.44     22.80 o 
  -1   7  13       26.26       24.79      5.48 o 
   0   7  13        0.45       -5.07      6.83 o 
   1   7  13       52.00       51.63      8.59 o 
   2   7  13       58.99       91.47      8.33 o 
   3   7  13        6.73       -0.83      5.99 o 
   4   7  13        0.22        1.71      9.33 o 
   5   7  13       28.23       26.59     10.43 o 
   6   7  13        2.02       18.94      9.25 o 
  -6   8  13       18.33       25.34     20.69 o 
  -5   8  13        3.50       -8.50      7.59 o 
  -4   8  13       47.59       56.64      9.81 o 
  -3   8  13        3.82       14.46      8.39 o 
  -2   8  13      124.28      112.06     20.36 o 
  -1   8  13       51.54       65.36     12.27 o 
   0   8  13      188.96      225.07     18.78 o 
   1   8  13      144.57      184.27     20.91 o 
   2   8  13       59.47       50.06     10.13 o 
   3   8  13       22.28       10.51      9.70 o 
   4   8  13        0.70       -5.95     10.32 o 
   5   8  13       23.91       37.55     11.17 o 
  -5   9  13       16.62       22.35     11.14 o 
  -4   9  13        5.97      -12.49      8.33 o 
  -3   9  13        0.22        6.83      8.33 o 
  -2   9  13       88.67      110.72     10.37 o 
  -1   9  13        0.31        7.42      9.97 o 
   0   9  13        1.25        2.90      9.65 o 
   1   9  13        9.10       19.16     10.19 o 
   2   9  13        4.92        1.97      7.98 o 
   3   9  13        0.13       -5.57     11.67 o 
   4   9  13       16.57       12.49     19.84 o 
  -3  10  13        1.82       17.45      8.76 o 
  -2  10  13        0.81       12.23     11.98 o 
  -1  10  13        8.58        3.63      7.67 o 
   0  10  13        0.20        0.29      9.27 o 
   1  10  13        0.96      -15.22     10.15 o 
   2  10  13       47.70       55.06     11.69 o 
  -8   0  14        8.43       15.12      8.05 o 
  -7   0  14        9.00       11.40      6.50 o 
  -6   0  14       35.81       30.24      5.54 o 
  -5   0  14       56.10       39.26      7.72 o 
  -4   0  14      447.52      375.89     79.32 o 
  -3   0  14      230.70      220.90     25.07 o 
  -2   0  14      257.71      228.76     40.06 o 
  -1   0  14       23.06       20.27      3.47 o 
   1   0  14      395.39      408.71     13.95 o 
   2   0  14       12.16       14.85      3.64 o 
   3   0  14      292.15      290.85     55.60 o 
   4   0  14       63.15       56.04      6.56 o 
   5   0  14       14.86       19.27      9.53 o 
   6   0  14       22.05       18.05      9.24 o 
   7   0  14        0.66        9.30     10.25 o 
   8   0  14      214.79      161.57     28.24 o 
  -8   1  14       32.45       35.50      7.25 o 
  -7   1  14        1.60       -3.75      5.19 o 
  -6   1  14        0.20        1.02      3.10 o 
  -5   1  14      113.36      110.10      4.62 o 
  -4   1  14      199.81      197.89      9.02 o 
  -3   1  14      740.99      745.38     10.30 o 
  -2   1  14      637.37      627.91     45.64 o 
  -1   1  14     1434.36     1423.53    133.54 o 
   0   1  14      237.79      252.01     15.69 o 
   1   1  14        2.08        2.27      2.59 o 
   2   1  14      244.48      251.03     17.12 o 
   3   1  14     1096.33     1037.95     90.33 o 
   4   1  14       95.36       96.65      9.68 o 
   5   1  14        0.00        0.12      4.87 o 
   6   1  14       19.08       12.44      6.75 o 
   7   1  14       10.84       -1.94     10.88 o 
   8   1  14       48.04       19.57     33.33 o 
  -8   2  14        5.39        8.69      9.01 o 
  -7   2  14        3.25       11.88      5.49 o 
  -6   2  14        7.51       11.80      4.63 o 
  -5   2  14       69.94       61.54      3.42 o 
  -4   2  14      155.97      161.26      3.90 o 
  -3   2  14      100.15       91.24      5.52 o 
  -2   2  14      473.09      487.06     39.45 o 
  -1   2  14       35.99       44.18      2.25 o 
   0   2  14      555.90      652.05     26.96 o 
   1   2  14      156.64      143.28     10.04 o 
   2   2  14      633.11      680.19     30.88 o 
   3   2  14       45.89       52.96      3.88 o 
   4   2  14       29.92       38.24      5.01 o 
   5   2  14      243.11      219.40     18.65 o 
   6   2  14        2.64        0.95      6.38 o 
   7   2  14       28.43       34.09     10.01 o 
  -8   3  14      102.64       83.21      9.54 o 
  -7   3  14       13.92       -0.14      6.68 o 
  -6   3  14       22.20       20.23      4.92 o 
  -5   3  14        0.36        3.65      2.78 o 
  -4   3  14       13.78       14.92      2.13 o 
  -3   3  14        4.54        4.09      3.31 o 
  -2   3  14      621.52      678.94     18.26 o 
  -1   3  14       40.09       43.47      5.61 o 
   0   3  14      516.33      576.44     15.84 o 
   1   3  14      220.77      223.54      5.26 o 
   2   3  14      297.32      269.11      9.65 o 
   3   3  14        6.34       10.60      3.91 o 
   4   3  14       47.54       48.88      4.15 o 
   5   3  14      245.96      243.33     15.81 o 
   6   3  14       24.97       23.68      8.65 o 
   7   3  14       56.75       51.95     11.63 o 
  -8   4  14      194.39      147.01     12.41 o 
  -7   4  14        2.80       25.91     10.58 o 
  -6   4  14        6.48        5.12      4.59 o 
  -5   4  14       36.14       38.82      3.56 o 
  -4   4  14      318.46      309.70     19.17 o 
  -3   4  14        1.66        1.46      3.31 o 
  -2   4  14      329.20      310.28      8.00 o 
  -1   4  14       33.40       29.79      4.75 o 
   0   4  14       76.13       77.68      4.17 o 
   1   4  14       82.05       78.26      3.76 o 
   2   4  14      186.57      164.46      8.40 o 
   3   4  14       22.35       18.22      4.07 o 
   4   4  14       11.01       11.54      3.51 o 
   5   4  14        0.00       -4.09     10.79 o 
   6   4  14      488.79      513.44     33.32 o 
   7   4  14        2.08       -1.18     10.63 o 
  -7   5  14        3.98        1.64     16.48 o 
  -6   5  14      123.42      142.66     18.69 o 
  -5   5  14       33.12       37.41      5.60 o 
  -4   5  14      521.75      482.13     12.43 o 
  -3   5  14       45.40       43.94      3.59 o 
  -2   5  14        1.70       -2.72      5.23 o 
  -1   5  14       35.74       33.43      4.90 o 
   0   5  14        0.66        1.76      3.99 o 
   1   5  14        0.00        4.01      5.60 o 
   2   5  14     1157.02     1138.96     30.27 o 
   3   5  14       13.96        8.57      6.20 o 
   4   5  14      390.84      394.25     23.77 o 
   5   5  14      222.59      228.97     14.49 o 
   6   5  14       16.87       27.19      9.00 o 
   7   5  14       54.63       78.14     12.46 o 
  -7   6  14       87.59       91.25     14.72 o 
  -6   6  14       54.08       71.82      9.26 o 
  -5   6  14        3.05       15.41      8.24 o 
  -4   6  14      133.61      137.78      8.89 o 
  -3   6  14      492.91      459.67     39.11 o 
  -2   6  14       23.43       23.21      5.58 o 
  -1   6  14       13.00        7.15      4.08 o 
   0   6  14       53.85       54.83      5.46 o 
   1   6  14      474.69      469.80     14.75 o 
   2   6  14        0.03        0.45      5.66 o 
   3   6  14      128.40      144.38     12.41 o 
   4   6  14        8.36       15.87      6.69 o 
   5   6  14       81.33       99.05     10.12 o 
   6   6  14       12.71       18.50     15.86 o 
  -6   7  14        6.37       -4.20      7.57 o 
  -5   7  14        1.27        3.74     12.67 o 
  -4   7  14       14.13       10.90      5.65 o 
  -3   7  14        0.00       12.09      8.93 o 
  -2   7  14        4.23       34.64     28.71 o 
  -1   7  14       52.44       49.91      7.89 o 
   0   7  14       86.28       65.94     14.54 o 
   1   7  14      132.69      118.58     10.58 o 
   2   7  14      185.73      151.63      9.55 o 
   3   7  14       24.06       15.38      6.59 o 
   4   7  14       22.80        4.31     15.75 o 
   5   7  14        0.82        9.46     10.05 o 
   6   7  14       27.22       45.80     11.11 o 
  -5   8  14        0.00       -5.33      9.69 o 
  -4   8  14        9.10       10.80      8.28 o 
  -3   8  14       15.65       16.37      6.85 o 
  -2   8  14       12.25        7.11     11.36 o 
  -1   8  14       69.38       69.19      8.66 o 
   0   8  14        2.39       -0.34      9.05 o 
   1   8  14        4.25       17.98     11.78 o 
   2   8  14       38.88       51.95     11.67 o 
   3   8  14       63.54       54.44     10.54 o 
   4   8  14       47.18       56.86     10.97 o 
   5   8  14       26.80       15.55      9.10 o 
  -4   9  14        4.48       21.23     10.23 o 
  -3   9  14        2.46       13.22      7.88 o 
  -2   9  14       17.92       21.81     12.29 o 
  -1   9  14       14.88       22.17      8.16 o 
   0   9  14       24.84       -7.47     13.08 o 
   1   9  14       51.00       72.24     16.70 o 
   2   9  14       12.30        8.57      9.46 o 
   3   9  14        1.85        6.68     21.66 o 
   4   9  14       84.64      133.84     19.68 o 
  -3  10  14       19.18       25.62     10.19 o 
  -2  10  14        0.19        5.12      9.92 o 
  -1  10  14       10.91        5.31      8.97 o 
   0  10  14        2.94       -9.15     15.19 o 
   1  10  14        0.02      -12.67     11.18 o 
   2  10  14        0.12        2.91     15.29 o 
  -8   1  15        3.44       -5.15     11.52 o 
  -7   1  15        5.76        7.24      5.49 o 
  -6   1  15       16.56       14.51      4.06 o 
  -5   1  15       17.82       18.50      3.68 o 
  -4   1  15      181.47      184.36      6.37 o 
  -3   1  15        1.32       -0.26      4.36 o 
  -2   1  15      230.74      229.34     23.74 o 
  -1   1  15      393.69      397.70      9.13 o 
   0   1  15      575.50      521.26     80.08 o 
   1   1  15        0.61       -2.29      2.30 o 
   2   1  15      532.65      581.88     11.92 o 
   3   1  15      204.33      200.24     10.41 o 
   4   1  15      252.13      238.76     16.49 o 
   5   1  15       50.09       44.00      5.70 o 
   6   1  15       70.67       86.88      8.88 o 
   7   1  15       77.62       65.21     10.89 o 
  -8   2  15        0.28       -9.48      8.74 o 
  -7   2  15        7.80       16.12      8.61 o 
  -6   2  15        2.10        6.05      4.37 o 
  -5   2  15       35.34       38.99      5.32 o 
  -4   2  15      132.75      136.82      4.84 o 
  -3   2  15      422.67      396.20     36.41 o 
  -2   2  15      674.78      713.49     80.90 o 
  -1   2  15      124.09      149.95      9.74 o 
   0   2  15     1028.71     1239.03     25.06 o 
   1   2  15        0.22       -3.46      2.31 o 
   2   2  15      237.84      266.76     19.81 o 
   3   2  15      443.97      357.31     43.43 o 
   4   2  15        0.91        7.35      6.15 o 
   5   2  15       86.47       98.43      5.93 o 
   6   2  15        0.01       -4.00      7.30 o 
   7   2  15       21.69       45.69     13.01 o 
  -8   3  15      208.11      179.37     15.35 o 
  -7   3  15        3.37       -2.06      9.13 o 
  -6   3  15      160.78      139.20      9.46 o 
  -5   3  15       16.35       16.83      3.27 o 
  -4   3  15       12.37       12.34      1.92 o 
  -3   3  15       44.08       49.60      4.70 o 
  -2   3  15      163.22      172.31     12.92 o 
  -1   3  15      304.87      321.54      7.65 o 
   0   3  15      348.75      366.16      6.75 o 
   1   3  15       66.53       74.12      3.74 o 
   2   3  15        4.17        6.36      3.11 o 
   3   3  15      471.17      470.23     35.95 o 
   4   3  15       41.73       46.40      4.09 o 
   5   3  15      194.64      195.66     10.27 o 
   6   3  15      171.78      208.74     21.50 o 
   7   3  15        6.83        2.85      9.19 o 
  -8   4  15      129.69      133.46     29.17 o 
  -7   4  15        2.28      -13.82     12.16 o 
  -6   4  15        8.92        8.16      5.95 o 
  -5   4  15        2.54        1.86      3.72 o 
  -4   4  15        0.27       -0.79      3.85 o 
  -3   4  15       23.00       25.19      2.25 o 
  -2   4  15        1.79        3.39      2.76 o 
  -1   4  15       16.44       18.32      3.27 o 
   0   4  15      138.56      144.00      7.85 o 
   1   4  15       33.03       33.88      3.95 o 
   2   4  15       29.86       32.67      5.34 o 
   3   4  15      243.50      242.97     10.70 o 
   4   4  15        6.89        3.64      4.27 o 
   5   4  15      198.47      222.80     17.40 o 
   6   4  15        4.89       12.97     11.01 o 
   7   4  15        3.01       15.02     12.38 o 
  -7   5  15        4.62        8.56     13.44 o 
  -6   5  15      508.81      483.84     19.21 o 
  -5   5  15      137.25      140.66      7.97 o 
  -4   5  15      645.10      591.88     51.01 o 
  -3   5  15       23.38       22.44      2.49 o 
  -2   5  15       13.82       17.96      4.27 o 
  -1   5  15       82.43       85.13      5.06 o 
   0   5  15       62.76       70.03      7.70 o 
   1   5  15      277.64      265.06     11.37 o 
   2   5  15       12.44        8.24      6.76 o 
   3   5  15      253.03      224.85     12.93 o 
   4   5  15        4.68       12.40      5.54 o 
   5   5  15        4.91      -13.31      8.87 o 
   6   5  15        0.56       15.16     10.24 o 
  -7   6  15       13.01       21.00     13.49 o 
  -6   6  15      170.68      211.65     23.04 o 
  -5   6  15       11.18       13.47      7.51 o 
  -4   6  15      640.70      591.35     58.15 o 
  -3   6  15      245.81      295.72     21.01 o 
  -2   6  15      391.69      377.92     12.37 o 
  -1   6  15       95.34       94.24      6.61 o 
   0   6  15      505.16      518.36     69.94 o 
   1   6  15       55.47       54.39     14.04 o 
   2   6  15     1185.52     1128.01     85.87 o 
   3   6  15       71.96       62.85      6.95 o 
   4   6  15       39.49       30.64      8.33 o 
   5   6  15        9.70        4.98      9.73 o 
   6   6  15        8.47        4.89     14.87 o 
  -6   7  15        5.61      -12.60      8.40 o 
  -5   7  15        9.17       -4.76      8.47 o 
  -4   7  15       18.99       27.72      6.29 o 
  -3   7  15       32.24       27.87      8.11 o 
  -2   7  15       64.27       49.73     16.97 o 
  -1   7  15       13.56        5.98      6.90 o 
   0   7  15      160.77      181.76     15.34 o 
   1   7  15       14.69        4.37      7.06 o 
   2   7  15       21.25       16.30      7.45 o 
   3   7  15        9.27        2.20      6.36 o 
   4   7  15      371.81      360.42     18.68 o 
   5   7  15        0.08      -12.60      8.40 o 
  -5   8  15       17.43        1.97     10.53 o 
  -4   8  15        2.53        3.47      7.82 o 
  -3   8  15       34.77       32.02      6.67 o 
  -2   8  15        5.74        3.46      9.31 o 
  -1   8  15        8.04       31.65     10.52 o 
   0   8  15       74.07       97.22     21.38 o 
   1   8  15        8.05        4.62      8.20 o 
   2   8  15        0.60        5.44      7.39 o 
   3   8  15        5.33        6.25      7.64 o 
   4   8  15       10.45       27.05     12.31 o 
   5   8  15        0.36       15.08     12.07 o 
  -4   9  15        7.76       -7.60      7.53 o 
  -3   9  15        3.83        9.99      7.65 o 
  -2   9  15        0.13      -15.59     10.66 o 
  -1   9  15        0.30        2.36      9.48 o 
   0   9  15        3.61        3.51     12.93 o 
   1   9  15        5.54       21.38      9.32 o 
   2   9  15       23.46       18.20     11.13 o 
   3   9  15       17.05       -1.43     17.41 o 
  -3  10  15        0.49       13.23     11.91 o 
  -2  10  15       10.34       39.80     11.28 o 
  -1  10  15       32.94       42.28     11.39 o 
   0  10  15        3.35      -13.92     12.03 o 
   1  10  15       32.74       35.90     11.03 o 
   2  10  15        0.06       -0.60     11.67 o 
  -8   0  16       14.87       -4.19     13.22 o 
  -7   0  16        0.06        4.23      8.22 o 
  -6   0  16        1.89        1.66      5.38 o 
  -5   0  16        2.27        4.72      7.64 o 
  -4   0  16      165.05      156.01     18.94 o 
  -3   0  16       11.88       14.23      4.05 o 
  -2   0  16     2092.14     1746.49    447.90 o 
  -1   0  16      445.73      461.27     13.34 o 
   0   0  16      538.98      641.49     16.74 o 
   1   0  16      186.32      198.82      8.85 o 
   2   0  16      316.85      301.71     12.10 o 
   3   0  16       14.28       17.56      5.06 o 
   4   0  16       28.28       15.45      9.45 o 
   5   0  16      150.47      146.13     13.43 o 
   6   0  16      420.29      444.42     23.43 o 
   7   0  16        8.96       29.04     11.23 o 
  -8   1  16        2.42        3.63     14.44 o 
  -7   1  16        1.19       -3.05      6.62 o 
  -6   1  16      129.08      127.27      8.60 o 
  -5   1  16        0.62        1.05      2.95 o 
  -4   1  16      507.67      519.41     62.23 o 
  -3   1  16        8.05       12.49      3.89 o 
  -2   1  16      282.85      286.12     25.01 o 
  -1   1  16      244.03      258.66      7.47 o 
   0   1  16      442.37      409.09     55.67 o 
   1   1  16      267.82      254.89     13.06 o 
   2   1  16        0.00       -3.71      2.95 o 
   3   1  16       64.74       62.53      6.52 o 
   4   1  16       83.92       76.56      6.74 o 
   5   1  16       61.44       64.86      7.01 o 
   6   1  16        0.05        8.28      7.33 o 
   7   1  16       26.14       17.37      7.84 o 
  -8   2  16       26.47       30.06      8.37 o 
  -7   2  16       30.30       24.92      8.43 o 
  -6   2  16       87.34       75.33      5.82 o 
  -5   2  16       29.02       30.88      3.94 o 
  -4   2  16      281.43      294.02      8.42 o 
  -3   2  16      553.49      516.48     61.84 o 
  -2   2  16      874.09      875.63    112.05 o 
  -1   2  16      147.22      147.55      4.37 o 
   0   2  16      276.86      349.75     14.63 o 
   1   2  16      105.12      138.06     11.42 o 
   2   2  16       13.49       13.26      3.38 o 
   3   2  16       42.48       44.56      7.16 o 
   4   2  16      396.10      388.86     26.35 o 
   5   2  16      203.12      212.30     19.54 o 
   6   2  16      249.41      285.00     24.88 o 
   7   2  16       34.39       46.16     12.32 o 
  -8   3  16       41.95       34.78     12.66 o 
  -7   3  16       17.62       46.07     13.70 o 
  -6   3  16        1.63       -2.62     10.99 o 
  -5   3  16        2.81        4.77      2.83 o 
  -4   3  16       25.33       26.90      2.57 o 
  -3   3  16       49.60       55.73      3.48 o 
  -2   3  16       28.99       22.10      3.63 o 
  -1   3  16       15.46       19.35      4.25 o 
   0   3  16        2.42        0.34      2.35 o 
   1   3  16      101.77       93.96      3.75 o 
   2   3  16      391.19      405.16      9.83 o 
   3   3  16       48.24       51.19      6.43 o 
   4   3  16     1235.59     1219.19    120.74 o 
   5   3  16       54.36       37.56      8.19 o 
   6   3  16      632.04      643.30     24.21 o 
   7   3  16        2.67       -2.57     12.10 o 
  -8   4  16       16.24       -5.31     11.78 o 
  -7   4  16       14.17        8.68     11.54 o 
  -6   4  16        0.33       -5.86     11.30 o 
  -5   4  16        4.29        8.46      6.50 o 
  -4   4  16       11.51       11.30      2.97 o 
  -3   4  16       32.15       24.44      6.78 o 
  -2   4  16        0.79       -0.15      3.12 o 
  -1   4  16       26.48       35.13      6.82 o 
   0   4  16       22.83       14.41      3.80 o 
   1   4  16      523.45      474.95     49.73 o 
   2   4  16       13.62       17.57      4.80 o 
   3   4  16       93.71      107.11      5.87 o 
   4   4  16       89.01       88.01      8.43 o 
   5   4  16      139.52      138.50     13.78 o 
   6   4  16      107.64      100.60     13.62 o 
   7   4  16        9.98       21.79     13.71 o 
  -7   5  16       61.85       86.32     14.43 o 
  -6   5  16      505.98      522.47     30.72 o 
  -5   5  16       28.41       26.35      7.45 o 
  -4   5  16      325.63      324.19     22.14 o 
  -3   5  16        4.53        0.75      2.99 o 
  -2   5  16        6.13        2.84      3.20 o 
  -1   5  16      310.27      279.47     43.36 o 
   0   5  16       81.37       87.60     11.94 o 
   1   5  16       20.73       20.70      4.48 o 
   2   5  16      260.69      257.79      9.97 o 
   3   5  16      234.47      223.65     11.10 o 
   4   5  16        0.09       -4.02      7.70 o 
   5   5  16       49.01       64.07     10.65 o 
   6   5  16        1.87      -14.71     12.77 o 
  -7   6  16       10.87       14.90     10.32 o 
  -6   6  16       84.90       84.07     14.84 o 
  -5   6  16       12.27       15.22      7.46 o 
  -4   6  16      485.46      522.86     37.65 o 
  -3   6  16       13.46       17.63      5.59 o 
  -2   6  16      251.61      253.86     10.75 o 
  -1   6  16       97.94       94.10      6.12 o 
   0   6  16      716.39      688.82     91.69 o 
   1   6  16      340.11      322.74     21.64 o 
   2   6  16     1351.24     1334.77     84.65 o 
   3   6  16       21.02       11.93      7.24 o 
   4   6  16        0.01       -6.87      9.46 o 
   5   6  16        1.02      -11.68      8.31 o 
   6   6  16       62.79       47.87     14.78 o 
  -6   7  16        0.29       -4.95      9.47 o 
  -5   7  16        5.29        9.30      7.70 o 
  -4   7  16       18.85       16.83      8.07 o 
  -3   7  16        1.98        3.85      6.04 o 
  -2   7  16      268.97      287.01     22.07 o 
  -1   7  16       13.29       24.67     16.29 o 
   0   7  16      576.69      542.08    123.75 o 
   1   7  16       50.12       62.00     13.19 o 
   2   7  16       90.65       67.96     13.03 o 
   3   7  16       14.64       15.02      7.03 o 
   4   7  16       59.55       67.57     10.35 o 
   5   7  16        3.62       23.00     10.83 o 
  -5   8  16        0.54       -3.90     15.27 o 
  -4   8  16       45.18       55.91      8.35 o 
  -3   8  16        1.98       -2.49      6.79 o 
  -2   8  16        7.63       -1.98      7.78 o 
  -1   8  16        2.86       11.77      8.63 o 
   0   8  16      100.73       79.61     11.12 o 
   1   8  16        0.47       -4.84      7.22 o 
   2   8  16       70.41       59.82      9.92 o 
   3   8  16        1.96       -2.23      6.62 o 
   4   8  16        8.21       -9.47     14.42 o 
  -4   9  16        0.24      -18.11     15.04 o 
  -3   9  16        3.28        3.60     14.49 o 
  -2   9  16        0.19       -1.55     16.82 o 
  -1   9  16        0.22       -6.31      8.50 o 
   0   9  16        0.93        1.72      8.29 o 
   1   9  16        0.55       -5.06      8.70 o 
   2   9  16      104.99       99.82     13.88 o 
   3   9  16       20.93        6.16     13.55 o 
  -2  10  16       37.52       27.81     12.31 o 
  -1  10  16        7.63       12.88     10.49 o 
   0  10  16       31.17       37.10     17.96 o 
   1  10  16        0.00      -12.52     14.19 o 
  -8   1  17        0.19        9.64      8.29 o 
  -7   1  17        0.35        9.44      6.90 o 
  -6   1  17       48.56       44.96      6.11 o 
  -5   1  17        0.01        1.57      4.14 o 
  -4   1  17      791.33      883.48     20.98 o 
  -3   1  17       41.71       47.65      7.67 o 
  -2   1  17      846.73      764.73    102.08 o 
  -1   1  17      710.39      717.48     13.10 o 
   0   1  17      124.73      143.03     12.04 o 
   1   1  17       55.89       81.72      8.52 o 
   2   1  17       14.84       14.02      4.10 o 
   3   1  17      114.30      130.79      7.01 o 
   4   1  17        0.54        6.64      5.71 o 
   5   1  17        1.01        0.29      5.70 o 
   6   1  17       89.02      108.50     13.11 o 
   7   1  17        4.66       -6.34      9.69 o 
  -8   2  17        0.34      -13.44      8.96 o 
  -7   2  17        4.44        4.00     13.82 o 
  -6   2  17        4.13       -1.92      6.58 o 
  -5   2  17       55.52       46.41      4.27 o 
  -4   2  17       66.74       66.05      6.07 o 
  -3   2  17       87.23       78.53      9.92 o 
  -2   2  17      210.61      259.91     21.64 o 
  -1   2  17       47.27       53.30      3.34 o 
   0   2  17        4.43        6.17      4.10 o 
   1   2  17       22.84       20.22      3.65 o 
   2   2  17      123.92      122.17      6.97 o 
   3   2  17      421.36      385.64     42.16 o 
   4   2  17      189.75      236.02     20.46 o 
   5   2  17      389.45      384.04     33.99 o 
   6   2  17        4.44       -6.58      9.46 o 
   7   2  17        2.97        9.75      9.94 o 
  -8   3  17        0.01       -8.34     11.55 o 
  -7   3  17       27.05       19.85     11.40 o 
  -6   3  17       16.54       17.91      7.57 o 
  -5   3  17       13.32        5.80      5.37 o 
  -4   3  17        4.94        4.88      4.39 o 
  -3   3  17      132.57      140.45      5.47 o 
  -2   3  17      150.41      196.74     16.67 o 
  -1   3  17      219.07      286.03     26.19 o 
   0   3  17      549.48      617.12     11.01 o 
   1   3  17      122.43      120.33      4.44 o 
   2   3  17       45.69       44.84      3.81 o 
   3   3  17        9.32        6.01      4.99 o 
   4   3  17     1611.79     1598.27    148.32 o 
   5   3  17        2.66       13.89      9.80 o 
   6   3  17      416.54      438.67     54.49 o 
   7   3  17        0.19       -2.18     11.32 o 
  -7   4  17        5.89       11.64     15.02 o 
  -6   4  17       31.53       30.18     11.22 o 
  -5   4  17        0.05       13.08      5.49 o 
  -4   4  17       16.30       16.42      3.25 o 
  -3   4  17        0.95       -2.62      3.78 o 
  -2   4  17       88.22       98.73      6.86 o 
  -1   4  17        1.13        4.05      2.95 o 
   0   4  17      249.40      217.76      8.61 o 
   1   4  17       17.61       25.21      4.08 o 
   2   4  17       12.16       12.68      4.68 o 
   3   4  17       10.76       12.34      5.13 o 
   4   4  17        5.56        3.85      5.28 o 
   5   4  17        4.10        8.08      5.57 o 
   6   4  17        9.90        9.43      8.49 o 
  -7   5  17        6.09       -3.18     12.45 o 
  -6   5  17       20.73       21.63      8.36 o 
  -5   5  17      148.47      160.55      9.14 o 
  -4   5  17       75.63       71.60      4.94 o 
  -3   5  17       41.97       34.73      9.40 o 
  -2   5  17       10.99       14.53      5.66 o 
  -1   5  17        8.90       12.43      4.24 o 
   0   5  17      176.76      198.03     16.07 o 
   1   5  17        8.22       12.06      5.36 o 
   2   5  17       61.64       76.08     11.37 o 
   3   5  17      106.64      105.64      9.14 o 
   4   5  17       32.24       35.48      7.89 o 
   5   5  17        9.58       15.52     14.19 o 
   6   5  17       10.09       30.90     12.10 o 
  -6   6  17        9.42        9.79     11.80 o 
  -5   6  17       11.13       38.12     10.38 o 
  -4   6  17       42.96       48.71      5.72 o 
  -3   6  17        3.85        3.44     13.96 o 
  -2   6  17       67.36       84.31     16.20 o 
  -1   6  17       41.50       50.88      7.29 o 
   0   6  17     1115.61     1216.23     50.41 o 
   1   6  17       77.41       74.89     16.76 o 
   2   6  17      613.02      585.94    157.49 o 
   3   6  17        2.03       -2.09      6.76 o 
   4   6  17        1.86       -0.38      5.03 o 
   5   6  17       16.42        4.22     10.62 o 
   6   6  17        0.08      -16.74     11.16 o 
  -6   7  17       67.69       29.19     15.10 o 
  -5   7  17        1.26       21.74     14.00 o 
  -4   7  17       34.52       39.62      6.45 o 
  -3   7  17       41.78       52.63      6.29 o 
  -2   7  17        5.25       -0.38      8.94 o 
  -1   7  17      654.42      705.85     49.43 o 
   0   7  17       12.78       30.69      8.31 o 
   1   7  17      364.64      359.23     15.94 o 
   2   7  17        6.83        0.34      6.72 o 
   3   7  17       46.09       64.53     10.06 o 
   4   7  17        2.39        9.68     10.49 o 
   5   7  17        0.50       22.50     11.40 o 
  -5   8  17        6.77       -0.26      9.90 o 
  -4   8  17       47.39       61.89      8.18 o 
  -3   8  17       33.37       31.07      8.03 o 
  -2   8  17       20.86       17.74      7.94 o 
  -1   8  17       37.47       54.05      9.42 o 
   0   8  17        4.29        6.08      7.92 o 
   1   8  17       13.22        5.04      9.13 o 
   2   8  17        8.20        0.59      8.26 o 
   3   8  17       61.51       41.29      8.28 o 
   4   8  17        0.08      -10.30      9.10 o 
  -4   9  17        2.60       -5.34     10.85 o 
  -3   9  17       19.08       -5.22     20.21 o 
  -2   9  17        8.76       19.77      8.63 o 
  -1   9  17       28.38       31.15     15.89 o 
   0   9  17        0.22       20.90     10.40 o 
   1   9  17       14.52       22.45     10.60 o 
   2   9  17        1.39        5.22     10.54 o 
   3   9  17       39.86       59.30     18.46 o 
  -2  10  17       17.76        7.88     10.35 o 
  -1  10  17        0.00        9.28     11.12 o 
   0  10  17      113.74      109.07     31.94 o 
   1  10  17       13.28       25.33     18.44 o 
  -8   0  18       20.79       10.23     13.82 o 
  -7   0  18        7.36        9.62      8.18 o 
  -6   0  18       49.03       39.27     13.52 o 
  -5   0  18      130.62      139.57      9.00 o 
  -4   0  18       28.50       31.80      4.62 o 
  -3   0  18       20.64       22.39      9.90 o 
  -2   0  18        1.05        0.17      2.09 o 
  -1   0  18      287.96      295.79     15.41 o 
   0   0  18      173.37      184.53     18.45 o 
   1   0  18     2818.38     2493.89    287.33 o 
   2   0  18        0.49        3.22      4.82 o 
   3   0  18       89.37       79.94      6.21 o 
   4   0  18        8.63        9.21      7.37 o 
   5   0  18       93.70       72.35     16.16 o 
   6   0  18       56.91       74.49     32.07 o 
   7   0  18        0.18        0.35      8.65 o 
  -8   1  18        4.21        1.55      7.38 o 
  -7   1  18       23.25       17.79      6.77 o 
  -6   1  18      159.29      139.57     11.62 o 
  -5   1  18       28.88       23.55      4.52 o 
  -4   1  18      347.10      358.38     18.93 o 
  -3   1  18       19.11       19.99      5.28 o 
  -2   1  18       10.17        8.39      4.60 o 
  -1   1  18       13.43       14.71      3.15 o 
   0   1  18       25.70       35.06      5.85 o 
   1   1  18       12.06       11.61      3.31 o 
   2   1  18       58.73       63.63      5.46 o 
   3   1  18      344.11      365.14     22.39 o 
   4   1  18      110.28      105.70     10.41 o 
   5   1  18        0.03       -0.41      4.73 o 
   6   1  18      115.29      122.14     13.97 o 
   7   1  18        8.43       13.19      9.90 o 
  -8   2  18       10.06       -2.03      7.96 o 
  -7   2  18        0.71        8.20     10.65 o 
  -6   2  18        0.48        5.45      5.33 o 
  -5   2  18       72.20       80.83     13.42 o 
  -4   2  18        0.30       -3.89      2.60 o 
  -3   2  18      154.92      163.67     13.48 o 
  -2   2  18      302.85      318.56     13.93 o 
  -1   2  18       90.34       85.58      6.03 o 
   0   2  18      700.75      698.29     44.09 o 
   1   2  18        1.80       -2.58      3.45 o 
   2   2  18      184.90      181.21      9.71 o 
   3   2  18      718.50      669.80     30.66 o 
   4   2  18      111.11       81.91      8.11 o 
   5   2  18      261.53      230.21     11.43 o 
   6   2  18      196.48      171.65     11.50 o 
   7   2  18        3.18        6.23      9.69 o 
  -8   3  18        7.68        1.99     10.09 o 
  -7   3  18        0.02       13.85     20.11 o 
  -6   3  18        0.24       -8.14      9.70 o 
  -5   3  18        3.10       12.19      4.73 o 
  -4   3  18      331.04      335.58      8.22 o 
  -3   3  18        1.98        1.26      2.69 o 
  -2   3  18      562.10      514.26    102.44 o 
  -1   3  18        6.05       13.32      4.90 o 
   0   3  18      228.34      246.97     12.78 o 
   1   3  18       16.79       15.18      3.33 o 
   2   3  18      314.32      357.12     14.36 o 
   3   3  18      203.34      191.40     14.62 o 
   4   3  18      780.47      856.90     92.61 o 
   5   3  18       68.72       70.85      8.30 o 
   6   3  18       13.34        9.82     14.12 o 
   7   3  18        0.33       -2.81     12.03 o 
  -7   4  18       12.68        6.01     14.42 o 
  -6   4  18      265.54      267.31     75.10 o 
  -5   4  18        3.46       -1.06      4.81 o 
  -4   4  18       27.04       36.01      8.12 o 
  -3   4  18       20.05       20.55      5.37 o 
  -2   4  18        0.40        3.85      3.39 o 
  -1   4  18       54.99       55.07      3.85 o 
   0   4  18        0.65       -1.73      2.93 o 
   1   4  18       68.81       64.05      6.14 o 
   2   4  18       41.27       30.39      5.49 o 
   3   4  18       79.79       70.74      7.56 o 
   4   4  18       31.75       34.68      6.49 o 
   5   4  18       39.93       36.59      7.70 o 
   6   4  18        1.33       -5.09     10.83 o 
  -7   5  18       13.70       10.10     11.63 o 
  -6   5  18       61.26       77.60     13.58 o 
  -5   5  18      185.26      181.18     15.90 o 
  -4   5  18      169.43      146.21      6.41 o 
  -3   5  18        9.79       13.96      6.77 o 
  -2   5  18        1.18       -3.30      3.72 o 
  -1   5  18       44.33       51.40     10.97 o 
   0   5  18       59.71       67.11      9.30 o 
   1   5  18       84.84       72.50      8.14 o 
   2   5  18        0.00        3.51      5.67 o 
   3   5  18       27.63       12.35      7.02 o 
   4   5  18       23.13       23.23      7.73 o 
   5   5  18        1.31       10.33     11.40 o 
   6   5  18        0.14       14.35     10.91 o 
  -6   6  18        0.53       17.09     12.23 o 
  -5   6  18       19.33       25.93      9.62 o 
  -4   6  18        0.56       -1.98      5.06 o 
  -3   6  18       18.04       16.60      5.91 o 
  -2   6  18       78.54       75.04      6.94 o 
  -1   6  18       19.38       15.61      6.41 o 
   0   6  18      584.47      550.41     22.53 o 
   1   6  18       78.61       66.05     14.72 o 
   2   6  18      675.00      512.03     79.13 o 
   3   6  18      196.21      198.69     11.03 o 
   4   6  18       94.08       97.50      9.74 o 
   5   6  18        7.73       13.25      8.63 o 
  -6   7  18        1.98        5.02     28.54 o 
  -5   7  18        5.15        7.94      7.72 o 
  -4   7  18       36.78       31.54      8.02 o 
  -3   7  18        4.50       11.12      9.10 o 
  -2   7  18       25.97       12.24      6.48 o 
  -1   7  18      110.90      154.32     73.27 o 
   0   7  18      245.64      242.98     32.74 o 
   1   7  18        0.61       13.88      7.33 o 
   2   7  18       42.57       38.21      8.61 o 
   3   7  18       11.31       15.54      7.05 o 
   4   7  18        2.45       -1.01      8.99 o 
   5   7  18       38.28       55.53     17.88 o 
  -5   8  18        0.00       -1.65      8.33 o 
  -4   8  18        0.12        8.72     10.41 o 
  -3   8  18        9.76       12.33      5.85 o 
  -2   8  18       36.48       36.34     11.10 o 
  -1   8  18        1.09        0.25     10.70 o 
   0   8  18        9.60       13.37      8.21 o 
   1   8  18       42.67       38.59      9.45 o 
   2   8  18       23.04       29.57     19.38 o 
   3   8  18        9.67      -10.29      7.98 o 
   4   8  18        5.87       -2.44     11.49 o 
  -3   9  18       50.28       57.92     10.96 o 
  -2   9  18        3.04       10.20      9.93 o 
  -1   9  18        2.03        8.72      9.08 o 
   0   9  18       39.29       37.87     10.06 o 
   1   9  18       40.41       35.65     11.87 o 
   2   9  18       11.86      -11.01     10.56 o 
   3   9  18       19.64       26.87     27.35 o 
  -1  10  18        8.15        5.96      9.94 o 
   0  10  18       27.95       20.02     13.65 o 
  -8   1  19        0.28       -2.19      9.74 o 
  -7   1  19        4.20        1.07      8.84 o 
  -6   1  19        9.19        6.25     12.83 o 
  -5   1  19      101.72       76.24      7.13 o 
  -4   1  19        7.07       10.02      5.30 o 
  -3   1  19       20.06       18.43      4.66 o 
  -2   1  19        0.22        2.02      7.31 o 
  -1   1  19      150.84      204.68     24.36 o 
   0   1  19        0.00        0.67      5.22 o 
   1   1  19      300.20      302.94     19.36 o 
   2   1  19      247.94      224.53      7.58 o 
   3   1  19       79.71       78.99      5.19 o 
   4   1  19      103.39       95.50     17.09 o 
   5   1  19        3.47        1.07      5.05 o 
   6   1  19      127.33      101.06      9.13 o 
   7   1  19        2.26       -2.76      9.53 o 
  -8   2  19        1.08       -6.09     10.95 o 
  -7   2  19        0.34       -6.73      8.90 o 
  -6   2  19       19.72       15.41     10.51 o 
  -5   2  19        2.51        6.07      9.27 o 
  -4   2  19       23.51       24.35      5.44 o 
  -3   2  19       14.42       16.63      4.91 o 
  -2   2  19      229.94      251.52     12.08 o 
  -1   2  19      222.76      222.75     11.03 o 
   0   2  19       64.44       60.76      5.30 o 
   1   2  19        1.11       -5.04      4.54 o 
   2   2  19       33.32       17.91      7.02 o 
   3   2  19       22.55       25.52      5.56 o 
   4   2  19     1177.91     1097.48     96.82 o 
   5   2  19       68.14       72.62      8.80 o 
   6   2  19       59.94       38.73     10.08 o 
   7   2  19        0.01       16.09     12.12 o 
  -7   3  19        2.81       14.30     16.22 o 
  -6   3  19       22.86       20.95      7.70 o 
  -5   3  19        4.62        5.66      5.31 o 
  -4   3  19      140.22      127.32      6.69 o 
  -3   3  19      113.62      130.83     12.90 o 
  -2   3  19      373.09      366.49     79.82 o 
  -1   3  19      140.78      138.63      6.75 o 
   0   3  19       70.92       75.77      8.15 o 
   1   3  19      835.03      773.44     19.23 o 
   2   3  19       21.77       20.40      3.72 o 
   3   3  19       21.98       17.89      6.68 o 
   4   3  19      135.72      143.52     18.21 o 
   5   3  19       18.10        7.35     13.43 o 
   6   3  19       17.94       17.81      8.83 o 
  -7   4  19       12.59        5.55     32.46 o 
  -6   4  19       83.03       93.91     24.62 o 
  -5   4  19        6.73        6.07      8.26 o 
  -4   4  19       67.33       60.50      4.74 o 
  -3   4  19       97.72       99.50     11.09 o 
  -2   4  19       11.37        7.44      5.50 o 
  -1   4  19       41.54       40.76      3.44 o 
   0   4  19        0.45        3.96      3.38 o 
   1   4  19       33.52       40.68      7.65 o 
   2   4  19        0.21        3.54      4.48 o 
   3   4  19      373.99      404.60     15.13 o 
   4   4  19       12.80        5.96      6.70 o 
   5   4  19        0.16        4.96      7.79 o 
   6   4  19        4.29       -3.87      9.45 o 
  -7   5  19        8.81       50.28     27.35 o 
  -6   5  19      337.12      363.62     44.22 o 
  -5   5  19       43.47       50.30      8.57 o 
  -4   5  19       51.21       49.97      9.25 o 
  -3   5  19        0.09        0.88      4.20 o 
  -2   5  19      176.69      176.25      9.32 o 
  -1   5  19      245.91      245.20      8.26 o 
   0   5  19        9.04       -0.33      4.27 o 
   1   5  19        0.24        5.51      4.63 o 
   2   5  19       17.37       17.98      5.26 o 
   3   5  19        2.89        8.72      7.12 o 
   4   5  19       16.43       13.76      6.72 o 
   5   5  19        0.03        1.13     13.45 o 
   6   5  19        0.09       10.98     19.60 o 
  -6   6  19        0.42      -19.84     16.16 o 
  -5   6  19        2.57       -1.58      8.72 o 
  -4   6  19        3.68        0.49      6.52 o 
  -3   6  19       64.89       62.77      7.82 o 
  -2   6  19       56.82       58.60      7.31 o 
  -1   6  19      130.49      136.02     11.00 o 
   0   6  19      343.80      337.50     28.78 o 
   1   6  19      205.74      245.79     28.22 o 
   2   6  19      378.55      364.53     50.39 o 
   3   6  19       16.54       21.08      7.09 o 
   4   6  19       12.41        9.99      8.90 o 
   5   6  19        2.17      -12.29     14.82 o 
  -5   7  19       26.46       13.68     11.72 o 
  -4   7  19        2.77       -0.38      7.67 o 
  -3   7  19        9.21        8.24      6.71 o 
  -2   7  19       30.28       48.96      7.12 o 
  -1   7  19        0.00       11.27      9.75 o 
   0   7  19      228.06      227.71     31.18 o 
   1   7  19       26.63       23.63      7.86 o 
   2   7  19       88.63       83.12      9.37 o 
   3   7  19        0.30       11.79      8.35 o 
   4   7  19       83.58       90.17     11.76 o 
  -5   8  19        5.27       10.89     11.30 o 
  -4   8  19       30.89       59.24     14.31 o 
  -3   8  19        4.24        4.74      6.42 o 
  -2   8  19      111.40      122.38     11.74 o 
  -1   8  19        5.22       22.49      8.98 o 
   0   8  19        2.49       14.03      8.99 o 
   1   8  19        0.07       14.30      9.46 o 
   2   8  19       33.66       38.27     10.04 o 
   3   8  19        0.05        2.13      6.92 o 
   4   8  19        4.34      -16.64     11.10 o 
  -3   9  19        0.13        8.60      9.45 o 
  -2   9  19       14.79       20.39     10.62 o 
  -1   9  19       11.09       22.97      8.73 o 
   0   9  19       31.99       29.81     11.29 o 
   1   9  19        0.03        6.60     19.12 o 
   2   9  19        0.09       -5.30      9.27 o 
  -8   0  20       95.99       94.31     21.00 o 
  -7   0  20        0.22        3.04     17.11 o 
  -6   0  20      726.08      760.84     59.12 o 
  -5   0  20        0.09        7.68     12.00 o 
  -4   0  20      443.23      481.62     17.29 o 
  -3   0  20        0.33        3.69      4.94 o 
  -2   0  20       19.47       17.81      2.53 o 
  -1   0  20      148.84      150.87     12.83 o 
   0   0  20        0.75        4.12      5.28 o 
   1   0  20        1.01        0.01      3.73 o 
   2   0  20       62.66       55.53      7.71 o 
   3   0  20       83.37       90.49      6.51 o 
   4   0  20       20.49        6.70      8.65 o 
   5   0  20       11.73        9.14      8.29 o 
   6   0  20        0.01       -2.99     15.68 o 
   7   0  20       34.35        7.78     16.82 o 
  -8   1  20        5.93       17.54     11.87 o 
  -7   1  20        1.02        0.64      7.48 o 
  -6   1  20       35.77       35.77      7.80 o 
  -5   1  20       30.65       34.45      6.80 o 
  -4   1  20      429.66      420.67     24.31 o 
  -3   1  20       21.42       29.89      7.08 o 
  -2   1  20       29.67       21.14     14.85 o 
  -1   1  20        3.27        6.22      5.04 o 
   0   1  20       48.89       52.13      4.79 o 
   1   1  20        1.17       -1.98      3.83 o 
   2   1  20      465.71      479.36     10.70 o 
   3   1  20       21.61       21.17      4.33 o 
   4   1  20      534.98      494.24     55.45 o 
   5   1  20       17.07        8.05      6.60 o 
   6   1  20        3.50       -1.59      7.17 o 
   7   1  20        2.68       13.63     11.51 o 
  -7   2  20        2.15        5.39     16.82 o 
  -6   2  20        6.60       14.69      8.13 o 
  -5   2  20        2.12       -1.01     10.99 o 
  -4   2  20       79.70       70.01      7.50 o 
  -3   2  20       44.46       45.06      3.75 o 
  -2   2  20       12.02        0.86      6.13 o 
  -1   2  20      394.33      368.94     46.77 o 
   0   2  20      297.95      310.46     11.66 o 
   1   2  20       61.53       64.11      8.10 o 
   2   2  20     3235.35     3131.31    149.72 o 
   3   2  20       89.83       82.39      7.15 o 
   4   2  20     1364.66     1346.84     33.12 o 
   5   2  20       17.88       17.33      6.76 o 
   6   2  20        0.17       -6.61     10.49 o 
  -7   3  20        0.95      -12.09      9.39 o 
  -6   3  20       18.52        7.77      7.01 o 
  -5   3  20       10.33        7.20      7.71 o 
  -4   3  20        3.09        6.36      4.95 o 
  -3   3  20        2.74       -3.65      8.68 o 
  -2   3  20       48.36       31.12      8.76 o 
  -1   3  20       20.69       37.86     10.05 o 
   0   3  20       38.58       42.20      7.64 o 
   1   3  20      171.86      146.94     12.17 o 
   2   3  20       53.62       57.76      9.14 o 
   3   3  20      598.11      590.43     21.13 o 
   4   3  20       23.86       40.91     12.08 o 
   5   3  20       13.07        8.84      7.70 o 
   6   3  20       16.75       19.07      9.21 o 
  -7   4  20       29.66       27.20     16.22 o 
  -6   4  20       67.39       54.78     13.84 o 
  -5   4  20       37.12       30.74     17.40 o 
  -4   4  20        8.03        4.14      5.03 o 
  -3   4  20        0.77        0.95      5.65 o 
  -2   4  20       11.29        9.52      4.80 o 
  -1   4  20        0.10       -6.89      5.21 o 
   0   4  20       26.71       23.18      3.24 o 
   1   4  20      242.12      229.09      7.57 o 
   2   4  20        0.94       -1.04      6.16 o 
   3   4  20        9.38        9.34     10.84 o 
   4   4  20        6.17        6.84     12.14 o 
   5   4  20        0.76      -15.01     18.91 o 
   6   4  20       20.88       20.57     17.38 o 
  -7   5  20        0.26       -9.54     13.78 o 
  -6   5  20      164.94      157.74     18.05 o 
  -5   5  20        6.56        4.04      8.06 o 
  -4   5  20       22.00       17.33      6.32 o 
  -3   5  20        2.86        1.39      4.65 o 
  -2   5  20       58.43       51.72      7.14 o 
  -1   5  20       15.07        7.78     10.40 o 
   0   5  20        7.52        9.49      6.96 o 
   1   5  20       21.34       14.95      4.32 o 
   2   5  20       61.50       70.86      8.16 o 
   3   5  20       27.43       32.48     17.57 o 
   4   5  20        2.40        3.83      9.28 o 
   5   5  20        3.75       18.22     11.00 o 
  -6   6  20        5.91       21.10     21.63 o 
  -5   6  20       11.90       16.38      9.58 o 
  -4   6  20        3.66       14.20     15.05 o 
  -3   6  20      139.43      118.76      9.98 o 
  -2   6  20       16.55       30.19      7.12 o 
  -1   6  20      126.21      140.22     16.57 o 
   0   6  20       71.36      104.85      9.62 o 
   1   6  20        5.11        9.17      5.95 o 
   2   6  20      112.74      126.13     13.14 o 
   3   6  20        0.16       -9.25      6.17 o 
   4   6  20        0.12       -3.43      7.08 o 
   5   6  20        9.61       11.77     28.11 o 
  -5   7  20        9.41        9.38     14.58 o 
  -4   7  20       71.44       60.36      8.86 o 
  -3   7  20       59.80       58.67      7.85 o 
  -2   7  20      992.86     1081.61     65.39 o 
  -1   7  20       75.51       85.51      8.59 o 
   0   7  20      889.29      797.92    169.15 o 
   1   7  20       25.25       27.32      8.57 o 
   2   7  20        1.93       -5.26     10.50 o 
   3   7  20       12.83       10.50      6.94 o 
   4   7  20       71.82       82.31     11.36 o 
  -4   8  20       74.69       80.09     11.95 o 
  -3   8  20       38.43       34.42      9.68 o 
  -2   8  20       41.12       41.21      9.27 o 
  -1   8  20       48.80       42.94      8.90 o 
   0   8  20       25.57       20.15      9.56 o 
   1   8  20       26.87       25.77     20.41 o 
   2   8  20       25.82       21.46     10.55 o 
   3   8  20        1.10       -3.03     11.05 o 
  -3   9  20        0.03        1.84     11.37 o 
  -2   9  20       20.23       17.39      8.65 o 
  -1   9  20       21.63       24.06      9.19 o 
   0   9  20        2.89       -4.69      9.93 o 
   1   9  20        1.39      -16.11     17.71 o 
   2   9  20        1.60       -4.07      9.24 o 
  -7   1  21        5.02       -3.85      6.84 o 
  -6   1  21       41.31       54.13     10.57 o 
  -5   1  21        0.00       -1.39      8.25 o 
  -4   1  21        4.44        8.16      5.04 o 
  -3   1  21       15.04       10.06      6.11 o 
  -2   1  21       99.24      102.12     10.50 o 
  -1   1  21      211.22      213.16     12.78 o 
   0   1  21       43.16       38.63      3.65 o 
   1   1  21     1395.21     1263.72     82.98 o 
   2   1  21      111.30      110.07      5.68 o 
   3   1  21      593.20      567.48     13.67 o 
   4   1  21       65.82       55.22      7.04 o 
   5   1  21        7.52       12.97     11.71 o 
   6   1  21        0.01       -8.13      8.71 o 
  -7   2  21        4.39        9.45     12.23 o 
  -6   2  21        4.75        3.36     10.53 o 
  -5   2  21       77.02       89.44     14.44 o 
  -4   2  21       11.22       19.30      6.16 o 
  -3   2  21      108.30      103.73      5.19 o 
  -2   2  21       73.22       94.45      9.05 o 
  -1   2  21       24.10       34.39      4.34 o 
   0   2  21      749.21      696.50     60.94 o 
   1   2  21        1.81       12.40      3.92 o 
   2   2  21     2258.96     2400.82     42.41 o 
   3   2  21       49.65       55.35      7.77 o 
   4   2  21        3.96        4.29      7.45 o 
   5   2  21        0.05       -1.54      6.23 o 
   6   2  21       66.18       49.39     10.08 o 
  -7   3  21        6.62        9.58     11.44 o 
  -6   3  21        0.02       -4.69      7.67 o 
  -5   3  21       19.29        8.07      8.44 o 
  -4   3  21       11.01        6.34      3.85 o 
  -3   3  21       13.93       15.11      6.22 o 
  -2   3  21      244.68      224.71     27.20 o 
  -1   3  21        0.22       -1.61      4.34 o 
   0   3  21       11.18        3.96      3.76 o 
   1   3  21       47.26       44.28      5.61 o 
   2   3  21      355.81      320.28     14.42 o 
   3   3  21       20.24       15.48      6.08 o 
   4   3  21      385.70      371.84     14.62 o 
   5   3  21        0.57       -0.72      8.42 o 
   6   3  21        5.78        0.79      9.23 o 
  -7   4  21       50.55       66.77     26.15 o 
  -6   4  21       17.77       16.84     12.77 o 
  -5   4  21        0.09       -7.99     13.35 o 
  -4   4  21      130.20      122.59     16.34 o 
  -3   4  21       12.27       14.85      6.42 o 
  -2   4  21       35.71       28.48      4.33 o 
  -1   4  21        2.61       14.89      5.56 o 
   0   4  21      100.36      107.56      4.89 o 
   1   4  21       26.12       14.01      4.73 o 
   2   4  21        2.29        2.84      6.32 o 
   3   4  21        0.25        4.41      8.72 o 
   4   4  21       20.45        9.60     13.62 o 
   5   4  21        4.06       22.57     11.11 o 
   6   4  21       36.14       27.12     11.43 o 
  -6   5  21        0.00       20.28     13.91 o 
  -5   5  21        7.78       10.86      7.72 o 
  -4   5  21        2.34       12.35      5.46 o 
  -3   5  21        0.10        7.77      5.28 o 
  -2   5  21       63.96       82.18      6.54 o 
  -1   5  21        9.73        6.57      5.56 o 
   0   5  21       16.48        3.36      5.43 o 
   1   5  21       30.43       22.76      5.55 o 
   2   5  21        2.59       -8.26      7.03 o 
   3   5  21        2.06      -10.68      8.65 o 
   4   5  21       78.53       79.60      8.56 o 
   5   5  21        7.91       12.69      9.52 o 
  -6   6  21       49.89       63.91     42.94 o 
  -5   6  21        1.75       -5.57     16.01 o 
  -4   6  21       48.49       50.61      8.07 o 
  -3   6  21       29.13       21.70      8.15 o 
  -2   6  21       80.95       75.71      7.49 o 
  -1   6  21       40.36       46.78     13.45 o 
   0   6  21        5.45        9.69      6.77 o 
   1   6  21        6.23       11.00      6.48 o 
   2   6  21       44.07       45.35      7.86 o 
   3   6  21        1.49       -9.72      6.48 o 
   4   6  21        6.70       17.49      9.47 o 
   5   6  21        0.34       -6.56     11.85 o 
  -5   7  21        0.01       -2.99     16.82 o 
  -4   7  21       58.65       58.94      9.41 o 
  -3   7  21       12.54      -11.74     12.72 o 
  -2   7  21      310.75      359.59     26.65 o 
  -1   7  21      121.40      121.23     16.13 o 
   0   7  21      220.05      197.21     13.91 o 
   1   7  21        4.47       17.25     10.16 o 
   2   7  21        0.44        6.86      8.38 o 
   3   7  21        4.69       -5.48      7.75 o 
   4   7  21        1.00        5.01      9.36 o 
  -4   8  21        1.60        2.33      9.33 o 
  -3   8  21      208.21      207.02     22.80 o 
  -2   8  21        0.02        4.35     11.65 o 
  -1   8  21       40.90       36.39     10.60 o 
   0   8  21        3.28        1.16      9.39 o 
   1   8  21       17.85       36.20     11.25 o 
   2   8  21        2.46       -9.18     11.15 o 
   3   8  21       31.70       31.90     12.09 o 
  -2   9  21      147.97      180.45     51.73 o 
  -1   9  21       13.94       33.77     11.02 o 
   0   9  21        2.08        3.98     12.13 o 
   1   9  21        0.46      -12.24     21.59 o 
  -7   0  22       40.20       34.72     13.52 o 
  -6   0  22      120.68      130.33     12.90 o 
  -5   0  22       12.57       11.43     18.61 o 
  -4   0  22       22.33       13.12      9.96 o 
  -3   0  22      141.87      156.76      8.47 o 
  -2   0  22        0.67       -3.92      3.03 o 
  -1   0  22      223.82      221.65      8.10 o 
   0   0  22       36.21       40.37      5.51 o 
   1   0  22      798.65      814.40     19.77 o 
   2   0  22       70.30       70.99      7.15 o 
   3   0  22       53.45       43.64      8.74 o 
   4   0  22       72.67       77.10     11.25 o 
   5   0  22        0.08       -2.90      9.97 o 
   6   0  22        0.02       -4.82     17.71 o 
  -7   1  22        5.52       14.41     16.38 o 
  -6   1  22        4.58        0.90      8.75 o 
  -5   1  22        0.10       -8.40     19.24 o 
  -4   1  22        1.49        2.28      6.53 o 
  -3   1  22        1.05       -2.16      4.63 o 
  -2   1  22        3.04       -1.22      4.00 o 
  -1   1  22      385.28      337.47     25.26 o 
   0   1  22       20.37       14.81      3.31 o 
   1   1  22      574.43      578.36     15.78 o 
   2   1  22      257.83      223.89      7.62 o 
   3   1  22       26.80       23.20      4.34 o 
   4   1  22       10.96        8.39      5.44 o 
   5   1  22        0.34       -8.17      5.45 o 
   6   1  22        5.03       13.00     20.46 o 
  -7   2  22        3.46        4.00     10.52 o 
  -6   2  22        0.00       -6.48     10.36 o 
  -5   2  22        7.64        0.83      8.20 o 
  -4   2  22        6.69        7.54      5.38 o 
  -3   2  22       12.40       14.54      7.50 o 
  -2   2  22       13.14       16.18      9.08 o 
  -1   2  22       82.41       87.60      8.95 o 
   0   2  22       17.35       14.39      5.71 o 
   1   2  22      206.56      208.71     10.19 o 
   2   2  22     1105.96     1011.49     21.86 o 
   3   2  22       12.21       13.50      4.06 o 
   4   2  22      224.98      181.04     17.01 o 
   5   2  22        0.09       -1.90      7.51 o 
   6   2  22        0.07       -1.67      8.57 o 
  -7   3  22       11.12      -14.29     12.22 o 
  -6   3  22       35.57       47.84     11.98 o 
  -5   3  22       19.63       10.63     14.19 o 
  -4   3  22      129.72      124.59     10.17 o 
  -3   3  22        9.41       13.41      5.62 o 
  -2   3  22        8.33       12.30     11.25 o 
  -1   3  22        1.05       -0.93      5.55 o 
   0   3  22      242.20      213.72     11.95 o 
   1   3  22      437.25      411.88     53.06 o 
   2   3  22       93.78       91.27      6.52 o 
   3   3  22      231.35      229.44     17.20 o 
   4   3  22      209.87      214.26     22.17 o 
   5   3  22       14.26       12.83     15.88 o 
   6   3  22        1.84       -5.89     11.59 o 
  -7   4  22       39.20       51.68     19.24 o 
  -6   4  22      183.72      155.11     17.16 o 
  -5   4  22        0.05        9.98      9.07 o 
  -4   4  22       53.94       50.50      6.83 o 
  -3   4  22       22.62       44.57     13.04 o 
  -2   4  22       70.42       75.66      8.92 o 
  -1   4  22       47.63       44.44      7.37 o 
   0   4  22       15.35        4.72      4.07 o 
   1   4  22       16.29       16.85      5.14 o 
   2   4  22      107.26      120.83     20.96 o 
   3   4  22      100.29       94.41      9.63 o 
   4   4  22        0.19        8.10      8.23 o 
   5   4  22       37.76       49.35     19.87 o 
  -6   5  22        0.43       20.32     16.15 o 
  -5   5  22       14.22        6.79      8.96 o 
  -4   5  22        8.10        7.13      6.52 o 
  -3   5  22        0.07        0.08      6.46 o 
  -2   5  22       79.23       60.90      7.15 o 
  -1   5  22       37.27       26.04      7.81 o 
   0   5  22      546.48      515.41     26.71 o 
   1   5  22        0.44        1.99      5.11 o 
   2   5  22       69.29       73.51      9.52 o 
   3   5  22       37.05       42.24      7.31 o 
   4   5  22       26.43       42.25      7.26 o 
   5   5  22       57.93       71.37     11.86 o 
  -6   6  22        0.98       12.41     13.08 o 
  -5   6  22        0.08       -8.92     11.53 o 
  -4   6  22       76.74       75.62      8.11 o 
  -3   6  22       17.09       44.33     10.08 o 
  -2   6  22      101.89      105.74      8.55 o 
  -1   6  22       18.38       37.49     14.41 o 
   0   6  22      108.63       76.90      8.31 o 
   1   6  22       30.55       20.10      9.09 o 
   2   6  22       30.12       25.80      6.79 o 
   3   6  22        2.08       -7.40      6.61 o 
   4   6  22        0.58        5.49      9.83 o 
  -5   7  22        6.14       -5.09     20.44 o 
  -4   7  22        2.89       -6.91      8.28 o 
  -3   7  22       13.39        9.16     13.45 o 
  -2   7  22       11.40        8.64      7.41 o 
  -1   7  22      157.07      173.67     11.27 o 
   0   7  22       17.70        5.24     11.01 o 
   1   7  22       59.37       50.76     11.51 o 
   2   7  22       23.21       42.43      8.99 o 
   3   7  22        0.59        6.14      8.03 o 
   4   7  22       16.52       23.57     11.67 o 
  -4   8  22       15.86        5.67     10.45 o 
  -3   8  22        3.89       16.20     21.24 o 
  -2   8  22       82.50       89.91     13.02 o 
  -1   8  22        3.37      -22.58     15.05 o 
   0   8  22        0.05      -12.42      8.28 o 
   1   8  22        5.04       -5.02     15.48 o 
   2   8  22       11.45       18.23      9.04 o 
  -1   9  22        0.35       22.07     12.50 o 
   0   9  22       16.96       10.28     14.97 o 
  -7   1  23        0.91       -8.18      8.82 o 
  -6   1  23       26.48       25.23      7.74 o 
  -5   1  23       22.99       34.14      8.08 o 
  -4   1  23        5.03       -7.83      7.81 o 
  -3   1  23      124.07      116.18      8.75 o 
  -2   1  23       27.49       24.88      3.83 o 
  -1   1  23        0.17       -3.79      4.86 o 
   0   1  23      662.27      708.34     22.99 o 
   1   1  23       72.70       77.09      5.24 o 
   2   1  23      569.06      633.88     14.21 o 
   3   1  23       21.56       25.19      4.26 o 
   4   1  23       58.41       57.33      8.14 o 
   5   1  23        0.14        7.22      8.44 o 
   6   1  23       34.79       44.94      9.69 o 
  -7   2  23        2.12        2.52     17.71 o 
  -6   2  23        5.34       -2.55      8.49 o 
  -5   2  23       16.66       10.32      7.90 o 
  -4   2  23        0.35       11.85      6.55 o 
  -3   2  23       10.82        4.63      4.92 o 
  -2   2  23        3.90       10.68      7.67 o 
  -1   2  23      530.27      536.04     13.16 o 
   0   2  23       39.18       38.97      6.80 o 
   1   2  23      125.51      126.55      7.14 o 
   2   2  23     1148.35     1019.57    108.12 o 
   3   2  23       28.45       26.42      5.00 o 
   4   2  23       94.68       43.96     12.64 o 
   5   2  23       14.00       30.28     11.53 o 
   6   2  23        4.81       15.71      8.81 o 
  -7   3  23        3.51        1.62     11.80 o 
  -6   3  23       13.65        0.75      9.26 o 
  -5   3  23        1.16        3.00      7.14 o 
  -4   3  23       53.02       31.43      8.18 o 
  -3   3  23        7.50       12.36      6.93 o 
  -2   3  23        0.28       -8.46      8.06 o 
  -1   3  23      126.44      113.15     14.15 o 
   0   3  23       39.21       49.21      9.06 o 
   1   3  23        0.04       -0.35      5.44 o 
   2   3  23       62.09       65.33      6.19 o 
   3   3  23       96.14       73.18     10.30 o 
   4   3  23       22.60       31.01      7.48 o 
   5   3  23       24.34       20.56      9.36 o 
  -6   4  23        4.42      -11.92     15.32 o 
  -5   4  23       15.25       32.35     22.83 o 
  -4   4  23      167.95      175.88     12.72 o 
  -3   4  23        0.40       -5.87      8.72 o 
  -2   4  23       28.35       13.76     14.46 o 
  -1   4  23       12.42        7.76      6.84 o 
   0   4  23       14.12       27.69     11.62 o 
   1   4  23      228.57      247.32     12.22 o 
   2   4  23       28.51       26.56     12.33 o 
   3   4  23        0.01        3.15      6.62 o 
   4   4  23        1.67        3.96      7.04 o 
   5   4  23        1.07        9.66     10.60 o 
  -6   5  23        2.71       32.64     15.54 o 
  -5   5  23       15.01        7.07      9.07 o 
  -4   5  23       35.42       40.77      8.47 o 
  -3   5  23        0.05        2.58      8.58 o 
  -2   5  23       83.00       69.42     10.85 o 
  -1   5  23       36.12       33.50      7.93 o 
   0   5  23      350.86      282.49     36.43 o 
   1   5  23       32.38       30.34      6.32 o 
   2   5  23       14.90        9.83      7.83 o 
   3   5  23       37.67       42.72      9.13 o 
   4   5  23       64.74       77.89      9.47 o 
   5   5  23      154.22      164.74     16.44 o 
  -5   6  23        6.43       28.71     16.82 o 
  -4   6  23       59.34       48.43     15.21 o 
  -3   6  23       56.77       59.42     11.10 o 
  -2   6  23       75.74       68.55      8.44 o 
  -1   6  23        2.42        1.50      6.27 o 
   0   6  23       38.35       27.92      8.26 o 
   1   6  23        6.44       13.69     11.03 o 
   2   6  23        0.61       -3.21      7.22 o 
   3   6  23        0.51      -12.14      8.10 o 
   4   6  23        7.69       21.45      9.52 o 
  -4   7  23        4.79       17.85     10.36 o 
  -3   7  23       82.54       91.74     16.19 o 
  -2   7  23       97.25       81.52      9.01 o 
  -1   7  23       16.45        6.49      7.46 o 
   0   7  23       16.19       14.90     13.29 o 
   1   7  23        0.00       -2.70      9.66 o 
   2   7  23        0.17      -13.79      9.19 o 
   3   7  23        3.15        3.78      9.72 o 
  -3   8  23        1.36      -10.12     10.31 o 
  -2   8  23      186.44      183.23     33.03 o 
  -1   8  23        1.52       -6.85     11.06 o 
   0   8  23       38.16       32.16     15.78 o 
   1   8  23       22.08       24.98     11.97 o 
   2   8  23       33.01       10.29     13.24 o 
  -7   0  24       12.61       21.89     13.82 o 
  -6   0  24      202.74      161.57     18.61 o 
  -5   0  24        1.98        2.80      9.31 o 
  -4   0  24        0.02        5.36     12.82 o 
  -3   0  24       31.99       40.18     10.35 o 
  -2   0  24       43.08       46.22      4.00 o 
  -1   0  24      403.01      424.74     15.42 o 
   0   0  24      868.57      909.05     22.81 o 
   1   0  24      255.15      264.27     11.62 o 
   2   0  24      306.03      301.60     13.07 o 
   3   0  24      198.43      175.10     14.23 o 
   4   0  24       65.36       93.17     12.10 o 
   5   0  24       15.79       45.44     24.59 o 
   6   0  24        5.26        5.51     10.95 o 
  -7   1  24        0.07        1.93      8.52 o 
  -6   1  24        6.55       21.89      7.87 o 
  -5   1  24        6.71        1.70     10.66 o 
  -4   1  24        1.54       -8.64      6.63 o 
  -3   1  24       99.73      111.47      9.59 o 
  -2   1  24      307.65      346.55      9.05 o 
  -1   1  24        0.92        3.89      3.04 o 
   0   1  24     3480.45     3530.74     53.67 o 
   1   1  24        0.87       -5.32      4.39 o 
   2   1  24      814.87      833.31     26.10 o 
   3   1  24        8.36       17.40      7.28 o 
   4   1  24      108.16      123.62     13.50 o 
   5   1  24       45.81       35.46      9.35 o 
   6   1  24        2.14      -12.00      8.00 o 
  -7   2  24        1.29      -10.66     15.28 o 
  -6   2  24        3.37       -7.34     11.07 o 
  -5   2  24        2.14       -4.47      7.02 o 
  -4   2  24       38.35       44.59      9.68 o 
  -3   2  24        4.60       -4.47      7.35 o 
  -2   2  24       65.01       87.14     31.43 o 
  -1   2  24      287.78      296.09     21.39 o 
   0   2  24      176.36      180.21      7.78 o 
   1   2  24      248.98      242.57      8.91 o 
   2   2  24      124.23      122.62     14.26 o 
   3   2  24        1.20       -7.67      5.12 o 
   4   2  24        1.83        1.30      6.10 o 
   5   2  24       15.73       22.85      8.69 o 
  -6   3  24        4.21       20.76     12.96 o 
  -5   3  24        2.33       -9.01      8.28 o 
  -4   3  24        4.28        0.83      7.66 o 
  -3   3  24        8.20       14.71      7.48 o 
  -2   3  24        4.87        2.11      6.76 o 
  -1   3  24       78.87       93.74     10.23 o 
   0   3  24       28.53       31.63      7.41 o 
   1   3  24       58.24       51.64      6.51 o 
   2   3  24      238.02      236.44     10.25 o 
   3   3  24        4.66       -1.53      6.51 o 
   4   3  24       66.02       21.88     16.32 o 
   5   3  24        0.43       -8.45      8.23 o 
  -6   4  24        2.51       -1.45     16.52 o 
  -5   4  24        3.20       10.17      7.63 o 
  -4   4  24       10.77        9.23      8.83 o 
  -3   4  24        1.77        0.21     10.66 o 
  -2   4  24        7.86       11.71     12.23 o 
  -1   4  24        2.03       -5.61      8.59 o 
   0   4  24        1.64       -0.71      5.02 o 
   1   4  24      106.74       98.39     15.39 o 
   2   4  24      248.64      224.21     10.90 o 
   3   4  24        0.57      -10.05      6.70 o 
   4   4  24        1.47        2.19      7.27 o 
   5   4  24        0.58       -5.19     11.86 o 
  -6   5  24        0.00      -10.63     11.69 o 
  -5   5  24        4.58        7.73      7.93 o 
  -4   5  24        3.52        9.07     10.41 o 
  -3   5  24       14.57        8.96      7.57 o 
  -2   5  24       41.49       44.61     10.05 o 
  -1   5  24        3.49        6.67      6.46 o 
   0   5  24       23.17       16.86      6.29 o 
   1   5  24       17.05       18.67      6.81 o 
   2   5  24        0.11       -9.57      9.10 o 
   3   5  24        0.00        0.72      7.19 o 
   4   5  24        9.25       22.49      8.59 o 
  -5   6  24        2.39       12.49     12.52 o 
  -4   6  24        4.92       -3.96     11.82 o 
  -3   6  24       33.07       21.31      8.80 o 
  -2   6  24       20.11        7.31     11.64 o 
  -1   6  24       14.50        7.67      6.59 o 
   0   6  24       57.56       51.78     14.78 o 
   1   6  24       35.54       31.57      6.32 o 
   2   6  24        2.50        0.95      6.14 o 
   3   6  24        1.00        7.31     12.87 o 
   4   6  24       23.62       46.18     12.85 o 
  -4   7  24       54.31       73.66     47.15 o 
  -3   7  24       14.61       20.47     12.45 o 
  -2   7  24       25.66       22.55     13.54 o 
  -1   7  24        0.01       -1.18      8.29 o 
   0   7  24       35.37       40.10     14.70 o 
   1   7  24        3.47       -4.61      9.24 o 
   2   7  24        1.30       -0.01      8.85 o 
   3   7  24       25.85       30.34     23.19 o 
  -3   8  24       73.78       79.91     20.51 o 
  -2   8  24       97.04       87.88     12.91 o 
  -1   8  24        0.35       -6.77      9.46 o 
   0   8  24        1.85       19.46     10.32 o 
   1   8  24       12.97        1.64      9.42 o 
  -7   1  25        6.85       -0.93      8.25 o 
  -6   1  25        0.19       10.77      8.14 o 
  -5   1  25        0.54       -0.06      7.42 o 
  -4   1  25       53.10       33.61     10.19 o 
  -3   1  25        0.02       -4.28      8.67 o 
  -2   1  25      401.33      407.79     40.03 o 
  -1   1  25       59.35       65.42      4.04 o 
   0   1  25     1247.38     1291.32     21.31 o 
   1   1  25       27.22       15.74      4.20 o 
   2   1  25      123.22      122.05     12.41 o 
   3   1  25        0.85       15.90      6.33 o 
   4   1  25       32.64       23.19      8.19 o 
   5   1  25       17.68        9.91      8.09 o 
  -7   2  25        0.00       -4.41     10.41 o 
  -6   2  25        2.50       -6.88      9.15 o 
  -5   2  25        1.73       -1.79      8.73 o 
  -4   2  25       13.74       10.07      8.40 o 
  -3   2  25       22.78       43.96      9.89 o 
  -2   2  25       61.11       77.36     14.13 o 
  -1   2  25      298.48      321.37     14.95 o 
   0   2  25      136.45      135.86     11.68 o 
   1   2  25       85.87       72.00      6.26 o 
   2   2  25        2.59       -5.86      4.46 o 
   3   2  25        4.89        3.13      7.07 o 
   4   2  25        2.84       -4.70      7.98 o 
   5   2  25       47.59       55.60      9.91 o 
  -6   3  25        1.78        9.28      8.02 o 
  -5   3  25       28.90       35.45     10.03 o 
  -4   3  25        1.54       -8.93      7.86 o 
  -3   3  25        3.06        0.30      7.61 o 
  -2   3  25        2.17        7.91      8.24 o 
  -1   3  25        0.33       -5.98      6.44 o 
   0   3  25       15.82        7.95      5.55 o 
   1   3  25        3.24       10.17      5.95 o 
   2   3  25      129.19      106.43     20.38 o 
   3   3  25        2.40        3.17      6.29 o 
   4   3  25       15.44       25.84      7.15 o 
   5   3  25        1.74        5.98     10.18 o 
  -6   4  25       30.39       22.53     17.86 o 
  -5   4  25        0.66      -11.55      7.70 o 
  -4   4  25       72.59       85.73     16.38 o 
  -3   4  25       11.80       16.22     19.21 o 
  -2   4  25       20.64       38.02      9.45 o 
  -1   4  25       19.47       19.14      7.52 o 
   0   4  25      168.99      165.02     19.21 o 
   1   4  25        5.38       -3.09      5.51 o 
   2   4  25        0.30      -10.53      7.02 o 
   3   4  25        0.98       -5.76      9.55 o 
   4   4  25       44.70       49.83      8.27 o 
   5   4  25        1.08        3.66      9.83 o 
  -5   5  25        8.52        0.94     13.66 o 
  -4   5  25        0.08      -21.87     25.22 o 
  -3   5  25        9.62        0.56     12.20 o 
  -2   5  25       88.08       95.39     10.01 o 
  -1   5  25       11.68       10.77      6.84 o 
   0   5  25       82.77       91.27     18.85 o 
   1   5  25       29.66       39.30     12.75 o 
   2   5  25       31.59       31.40      9.99 o 
   3   5  25       19.31       27.75      9.17 o 
   4   5  25        1.67       12.14     11.19 o 
  -5   6  25        1.59       17.69     17.72 o 
  -4   6  25        0.74       -7.32     11.50 o 
  -3   6  25       33.75       21.15     10.40 o 
  -2   6  25       22.13       24.36      9.29 o 
  -1   6  25       30.53       26.32      8.98 o 
   0   6  25       12.17        9.30      6.86 o 
   1   6  25        4.88       -3.05      8.63 o 
   2   6  25       11.05        5.65      8.10 o 
   3   6  25        5.75      -10.16      7.45 o 
  -4   7  25       32.61       19.82     18.34 o 
  -3   7  25       10.30       16.79     11.00 o 
  -2   7  25       21.13       43.75     11.50 o 
  -1   7  25        7.26       19.20      8.44 o 
   0   7  25        0.56      -17.49     11.66 o 
   1   7  25        7.19       16.49     10.39 o 
   2   7  25        2.87       -0.61     12.18 o 
  -2   8  25       46.38       55.98     18.38 o 
  -1   8  25        1.94       20.04     25.22 o 
   0   8  25        0.09        7.14      9.67 o 
  -6   0  26        0.36        8.20     12.52 o 
  -5   0  26        8.13       21.40     12.26 o 
  -4   0  26        2.00        6.30     11.11 o 
  -3   0  26      425.41      471.89     23.99 o 
  -2   0  26      341.51      359.46     33.13 o 
  -1   0  26     1565.95     1624.49     46.42 o 
   0   0  26     1048.86     1011.68     67.85 o 
   1   0  26      133.80      137.57     15.84 o 
   2   0  26      168.66      159.00      9.85 o 
   3   0  26        8.72       -9.44     14.42 o 
   4   0  26       77.49       83.25     13.56 o 
   5   0  26        0.06      -10.73     12.66 o 
  -6   1  26        5.63       10.40     11.27 o 
  -5   1  26       40.97       45.22     12.10 o 
  -4   1  26       20.98       15.28      6.71 o 
  -3   1  26      328.55      398.16     57.19 o 
  -2   1  26       92.17       99.65     17.43 o 
  -1   1  26      146.50      150.96      6.00 o 
   0   1  26       32.72       31.97      4.04 o 
   1   1  26       64.73       53.31      4.74 o 
   2   1  26       47.78       54.36      6.77 o 
   3   1  26       23.83       20.42     10.33 o 
   4   1  26        3.26       -2.00      7.95 o 
   5   1  26        3.22        8.04     10.21 o 
  -6   2  26        0.05       -9.58     11.18 o 
  -5   2  26        5.48        6.95     11.55 o 
  -4   2  26        6.83       14.62      9.15 o 
  -3   2  26      114.60      122.56     13.41 o 
  -2   2  26       37.13       44.88      9.80 o 
  -1   2  26      135.03      130.60     20.12 o 
   0   2  26       73.43       77.50      7.40 o 
   1   2  26        1.74       -2.36      4.44 o 
   2   2  26        1.99        8.77      4.88 o 
   3   2  26       32.16       43.73      7.20 o 
   4   2  26        0.96       14.48      9.12 o 
   5   2  26        3.96       -2.48     14.32 o 
  -6   3  26        9.48        9.51      9.35 o 
  -5   3  26        0.21       12.28      8.92 o 
  -4   3  26        4.98        9.49     10.73 o 
  -3   3  26       21.33        9.83      9.16 o 
  -2   3  26       12.47       27.42      7.97 o 
  -1   3  26        2.16       10.16      8.79 o 
   0   3  26      432.95      394.86     14.25 o 
   1   3  26        0.59       -5.00      5.79 o 
   2   3  26      183.26      149.45      8.50 o 
   3   3  26       13.23       17.13      9.13 o 
   4   3  26        3.12      -11.66      7.77 o 
   5   3  26       32.48       33.70     10.51 o 
  -6   4  26        3.77       16.16     13.10 o 
  -5   4  26        0.60        3.02      8.86 o 
  -4   4  26       50.89       43.03     35.49 o 
  -3   4  26        0.03       25.97     13.99 o 
  -2   4  26      384.86      378.21     22.32 o 
  -1   4  26       82.25       81.37     16.64 o 
   0   4  26       63.70       54.38     13.82 o 
   1   4  26      138.50      139.54      8.43 o 
   2   4  26      373.85      406.25     23.68 o 
   3   4  26       22.70       22.64     12.20 o 
   4   4  26       12.68       15.04      8.69 o 
  -5   5  26        4.07       -3.32     11.11 o 
  -4   5  26       86.06       84.39     17.50 o 
  -3   5  26        4.07        8.74      9.48 o 
  -2   5  26       49.55       42.47      9.01 o 
  -1   5  26       17.48       19.45      7.22 o 
   0   5  26        4.38       24.19     24.06 o 
   1   5  26        6.52       -8.32      8.96 o 
   2   5  26        0.77       -3.22      7.96 o 
   3   5  26       21.86        9.52      8.25 o 
   4   5  26       92.29      129.97     18.36 o 
  -4   6  26        0.07        5.81      9.87 o 
  -3   6  26       42.61       37.45     10.96 o 
  -2   6  26       11.31       17.47      8.55 o 
  -1   6  26        0.26       -1.38      8.24 o 
   0   6  26       19.94        8.32      9.13 o 
   1   6  26       43.22       39.64     14.15 o 
   2   6  26       24.02       25.92     11.22 o 
   3   6  26       95.79      120.70     12.67 o 
  -3   7  26        0.61       11.80      9.34 o 
  -2   7  26        9.41       15.06     18.71 o 
  -1   7  26        1.38        5.26     10.72 o 
   0   7  26        0.71       -2.01      9.71 o 
   1   7  26        1.96      -15.30     10.20 o 
   2   7  26        0.00       -7.71     12.33 o 
  -6   1  27        0.04       17.03     10.14 o 
  -5   1  27        1.38       -0.05      7.31 o 
  -4   1  27       37.66       34.75      8.12 o 
  -3   1  27      213.24      213.78     11.18 o 
  -2   1  27      400.21      456.30     38.25 o 
  -1   1  27      142.09      137.73      6.57 o 
   0   1  27      510.84      557.29     36.11 o 
   1   1  27        6.68        7.04      5.39 o 
   2   1  27       29.31       25.39      7.88 o 
   3   1  27       13.68       14.99      9.28 o 
   4   1  27       11.34        6.40      7.19 o 
   5   1  27        1.62       24.45      9.28 o 
  -6   2  27        3.88       -3.22      9.33 o 
  -5   2  27        0.66       -5.46      8.03 o 
  -4   2  27        1.99       14.65     14.67 o 
  -3   2  27       34.87       43.28      9.63 o 
  -2   2  27       56.12       65.94      9.27 o 
  -1   2  27        7.11        8.45      8.96 o 
   0   2  27       14.94        5.50      5.11 o 
   1   2  27       12.04       13.85      4.66 o 
   2   2  27        5.49        5.54      4.98 o 
   3   2  27        1.41       15.28      8.15 o 
   4   2  27        2.45      -14.54     10.20 o 
   5   2  27        5.10       -2.40      9.12 o 
  -6   3  27       11.37        7.09      9.95 o 
  -5   3  27        0.21       12.64     10.47 o 
  -4   3  27        3.69        5.07     13.23 o 
  -3   3  27       21.50       25.54     10.44 o 
  -2   3  27       21.79       23.97     10.60 o 
  -1   3  27        5.90       -0.06      8.08 o 
   0   3  27       71.95       42.28     14.31 o 
   1   3  27       40.73       40.00      6.34 o 
   2   3  27        1.49        4.50      5.15 o 
   3   3  27        3.17       -1.73     11.53 o 
   4   3  27        9.50        2.67      9.44 o 
  -5   4  27        0.53       10.66     13.56 o 
  -4   4  27       63.19       69.18     10.57 o 
  -3   4  27        8.99        2.00      8.69 o 
  -2   4  27       78.09       81.33     11.80 o 
  -1   4  27       69.47       45.66     15.02 o 
   0   4  27        0.23        4.10     12.15 o 
   1   4  27       63.60       70.69     14.28 o 
   2   4  27       11.85        9.35      6.23 o 
   3   4  27       25.71        9.99     12.27 o 
   4   4  27        0.21       -2.58     11.10 o 
  -5   5  27        0.91       16.45     13.10 o 
  -4   5  27       21.90       28.30     11.44 o 
  -3   5  27       30.64       38.04     12.54 o 
  -2   5  27       79.98       70.38     11.03 o 
  -1   5  27       43.81       51.02      9.28 o 
   0   5  27       21.18       25.70     13.49 o 
   1   5  27        7.00       15.36      8.99 o 
   2   5  27        2.28        4.90      6.08 o 
   3   5  27       12.75       28.18      8.86 o 
  -4   6  27        0.37       -6.23     16.11 o 
  -3   6  27        0.48        9.57     13.00 o 
  -2   6  27       20.18       34.19     10.35 o 
  -1   6  27        5.79       -3.75      8.62 o 
   0   6  27        7.64       -0.19     11.56 o 
   1   6  27       52.72       70.49     16.52 o 
   2   6  27        1.43       -7.54     11.73 o 
  -2   7  27        4.34        7.60     13.27 o 
  -1   7  27        1.28      -12.42      9.82 o 
   0   7  27       10.42        5.65     10.80 o 
   1   7  27        0.02       -5.39     14.88 o 
  -6   0  28       34.07       31.44     16.30 o 
  -5   0  28       32.68       17.54     11.25 o 
  -4   0  28      920.85      978.61     40.03 o 
  -3   0  28       26.12       26.65     15.29 o 
  -2   0  28     4766.59     3926.96   1947.07 o 
  -1   0  28      103.53      106.91     18.70 o 
   0   0  28      568.43      572.90     21.35 o 
   1   0  28        0.08        8.39      6.83 o 
   2   0  28      510.99      566.44     24.27 o 
   3   0  28        4.49       38.75     13.58 o 
   4   0  28        2.55       13.45     10.82 o 
  -6   1  28        5.64        0.88      8.10 o 
  -5   1  28        3.05      -13.91      9.28 o 
  -4   1  28       13.03       14.70      8.07 o 
  -3   1  28       24.31       40.76     12.22 o 
  -2   1  28       97.98      131.94      7.97 o 
  -1   1  28        0.03       -3.01      6.48 o 
   0   1  28       50.53       52.94      5.87 o 
   1   1  28       68.06       66.38      5.92 o 
   2   1  28        0.24       -5.20      4.97 o 
   3   1  28       37.78       45.73     11.65 o 
   4   1  28        0.23       14.99      7.30 o 
  -6   2  28        3.42        1.33      8.30 o 
  -5   2  28        0.76        2.06     12.36 o 
  -4   2  28        0.54       -2.49     10.58 o 
  -3   2  28       40.68       49.28     13.73 o 
  -2   2  28       62.90       74.02      9.46 o 
  -1   2  28        2.08        1.91      9.59 o 
   0   2  28       43.86       39.96      7.30 o 
   1   2  28        0.43       -3.63      5.50 o 
   2   2  28       33.66       28.23      5.80 o 
   3   2  28       47.18       47.63      7.62 o 
   4   2  28       36.40       32.27      9.24 o 
  -5   3  28       17.47       15.28      9.00 o 
  -4   3  28        2.07       -4.50     10.39 o 
  -3   3  28        6.22       10.24      8.54 o 
  -2   3  28        1.32       22.07      8.96 o 
  -1   3  28       42.85       45.03     11.25 o 
   0   3  28       41.75       49.44      9.00 o 
   1   3  28        6.09       11.95      5.36 o 
   2   3  28        0.26       -7.60      6.63 o 
   3   3  28       37.36       42.64     14.06 o 
   4   3  28       33.14       26.17      9.30 o 
  -5   4  28        0.47        0.42     14.82 o 
  -4   4  28        0.08       -2.41     10.20 o 
  -3   4  28        1.53       -6.89     10.00 o 
  -2   4  28       16.73       21.62     10.05 o 
  -1   4  28        2.69        0.07      8.98 o 
   0   4  28      209.23      227.47     24.26 o 
   1   4  28        3.41       -5.19      7.07 o 
   2   4  28        0.78        7.82      5.52 o 
   3   4  28       24.31       31.14      9.42 o 
  -4   5  28        3.88        6.10      9.87 o 
  -3   5  28        0.74       14.94     14.60 o 
  -2   5  28        7.52       14.34      8.77 o 
  -1   5  28       35.50       29.63      8.42 o 
   0   5  28       73.11       71.79     10.56 o 
   1   5  28        1.38        7.33     16.41 o 
   2   5  28        2.79        8.33     13.82 o 
   3   5  28       22.48       19.14      9.10 o 
  -3   6  28        0.00        7.05     22.70 o 
  -2   6  28        9.89       -0.51     11.08 o 
  -1   6  28        9.58        8.99      9.25 o 
   0   6  28        1.12       -1.96      8.75 o 
   1   6  28       23.29        2.20     25.25 o 
   2   6  28       24.90        7.56     15.33 o 
  -1   7  28        0.54       12.26     22.99 o 
   0   7  28        5.91       43.72     23.16 o 
  -6   1  29       28.58       26.73     10.35 o 
  -5   1  29       21.36       37.26     10.93 o 
  -4   1  29       51.88       69.44      9.82 o 
  -3   1  29       42.46       22.17     16.72 o 
  -2   1  29       26.17       40.67      8.30 o 
  -1   1  29       12.95        5.36      5.48 o 
   0   1  29       26.28       35.01      5.50 o 
   1   1  29       17.04        9.88      5.46 o 
   2   1  29        5.20        5.14      6.97 o 
   3   1  29        5.91        6.79      7.85 o 
   4   1  29        8.12       10.62     10.36 o 
  -5   2  29       14.22       -0.09     10.06 o 
  -4   2  29        4.61       -3.94     12.95 o 
  -3   2  29       21.64       25.97      8.76 o 
  -2   2  29       21.96       27.67     15.15 o 
  -1   2  29       13.68       25.87      7.40 o 
   0   2  29       77.29       91.99     11.61 o 
   1   2  29       29.77       40.19      5.39 o 
   2   2  29       19.08       19.39      8.14 o 
   3   2  29        5.23       -2.12      7.92 o 
   4   2  29        3.30       -3.90      9.16 o 
  -5   3  29        0.64        4.47     10.30 o 
  -4   3  29       40.64       26.75     10.42 o 
  -3   3  29       52.09       70.76     10.96 o 
  -2   3  29        4.70        6.55     10.49 o 
  -1   3  29       41.01       43.80     15.01 o 
   0   3  29      251.56      283.94     13.47 o 
   1   3  29        0.03        1.02      6.59 o 
   2   3  29        0.25       -3.21      5.39 o 
   3   3  29        1.76       -0.31      7.61 o 
  -5   4  29        0.71       -3.70     15.97 o 
  -4   4  29       29.91        8.55      9.55 o 
  -3   4  29        2.85        5.18      8.78 o 
  -2   4  29      154.10      157.29     36.93 o 
  -1   4  29        0.59       -1.73      8.87 o 
   0   4  29       43.19       21.35     14.80 o 
   1   4  29        4.31        0.00      6.37 o 
   2   4  29       28.29       34.01     12.22 o 
   3   4  29        0.81       -4.24      9.98 o 
  -4   5  29        4.25       -1.32     14.19 o 
  -3   5  29        0.07       -4.17     10.11 o 
  -2   5  29       39.37       30.38     12.29 o 
  -1   5  29       18.96        4.04     10.76 o 
   0   5  29       29.14       36.95     11.02 o 
   1   5  29       22.47       15.25      9.10 o 
   2   5  29      143.53      167.13     51.13 o 
  -3   6  29        0.58        0.90     12.26 o 
  -2   6  29        2.55       -1.33      9.10 o 
  -1   6  29        2.44        5.02     10.14 o 
   0   6  29       18.79       -1.69     20.76 o 
   1   6  29        0.04       -3.94     12.83 o 
  -5   0  30      198.47      234.31     20.36 o 
  -4   0  30        3.55      -11.49     12.26 o 
  -3   0  30       17.05       19.54     10.62 o 
  -2   0  30      110.68      101.22     17.68 o 
  -1   0  30      116.83      103.45     30.34 o 
   0   0  30        1.05        1.52      7.17 o 
   1   0  30       10.07        2.77      6.26 o 
   2   0  30       36.41       44.75      9.96 o 
   3   0  30        0.73       -5.28     14.23 o 
   4   0  30       22.90       13.36     14.42 o 
  -5   1  30      173.79      186.72     13.57 o 
  -4   1  30      116.99      141.99     33.36 o 
  -3   1  30      285.95      298.06     21.08 o 
  -2   1  30      144.24      146.50     10.88 o 
  -1   1  30       24.91       25.58      6.12 o 
   0   1  30       86.28       72.27     14.42 o 
   1   1  30       80.37       76.70      7.09 o 
   2   1  30        0.29       17.33      9.51 o 
   3   1  30        1.24        9.36     10.06 o 
   4   1  30       59.77       68.77      9.78 o 
  -5   2  30        0.02       -6.06     10.23 o 
  -4   2  30        2.27       -2.83      9.56 o 
  -3   2  30        0.21        3.63     10.22 o 
  -2   2  30       23.56       28.96      9.89 o 
  -1   2  30        7.75        7.89      7.15 o 
   0   2  30        0.30       -8.62      5.75 o 
   1   2  30        0.37       -6.47      5.64 o 
   2   2  30        2.40       -3.12      7.20 o 
   3   2  30       36.94       28.71      8.05 o 
  -5   3  30        1.39        2.00     10.69 o 
  -4   3  30      129.09      136.61     22.16 o 
  -3   3  30        0.23       -6.02     15.92 o 
  -2   3  30        4.57        3.21     10.11 o 
  -1   3  30        4.22       11.90      9.70 o 
   0   3  30       55.66       59.81      8.30 o 
   1   3  30       12.45       25.87      9.98 o 
   2   3  30        5.01       -3.67      7.25 o 
   3   3  30        2.89       17.62      8.57 o 
  -4   4  30       31.45       22.52     10.64 o 
  -3   4  30        0.28      -14.28      9.52 o 
  -2   4  30       94.60      119.28     24.92 o 
  -1   4  30        5.60       -2.02     20.59 o 
   0   4  30       49.21       31.23     14.42 o 
   1   4  30        0.30        2.41      7.18 o 
   2   4  30       57.25       81.52     22.86 o 
  -3   5  30       40.68       57.99     18.76 o 
  -2   5  30        2.00      -13.69      9.13 o 
  -1   5  30       43.39       45.24     16.18 o 
   0   5  30       11.33        6.42      8.52 o 
   1   5  30        1.41      -14.03     17.48 o 
   2   5  30       31.23       30.36     13.66 o 
  -2   6  30       12.14       13.55     10.13 o 
  -1   6  30        7.02       19.93     10.95 o 
   0   6  30        0.13       -7.22     10.00 o 
  -5   1  31        9.39       15.29     10.25 o 
  -4   1  31      386.59      444.81     20.53 o 
  -3   1  31        4.20       10.09     10.49 o 
  -2   1  31       75.99       65.35      9.80 o 
  -1   1  31        0.51       -7.74      7.95 o 
   0   1  31      176.43      186.55     11.65 o 
   1   1  31        2.70       -4.92      4.66 o 
   2   1  31       13.94       10.72      9.02 o 
   3   1  31        0.67        1.63      8.07 o 
  -5   2  31        1.07        2.72      9.00 o 
  -4   2  31       26.80       25.77     12.65 o 
  -3   2  31       12.53       -1.38     17.94 o 
  -2   2  31        0.18       19.54     10.13 o 
  -1   2  31        4.54        6.17      7.31 o 
   0   2  31       10.57        1.19      6.79 o 
   1   2  31       36.87       28.75      6.82 o 
   2   2  31       37.07       41.55      7.87 o 
   3   2  31       67.63       64.92      9.21 o 
  -4   3  31        1.70       -3.51      9.19 o 
  -3   3  31       13.55       17.31     10.83 o 
  -2   3  31        2.91       -3.39     11.70 o 
  -1   3  31        5.15       10.47     10.68 o 
   0   3  31        4.92       12.63      8.26 o 
   1   3  31       73.77       86.74     10.12 o 
   2   3  31        9.39       19.35      9.83 o 
  -4   4  31       24.38        4.86     13.61 o 
  -3   4  31        0.22       -0.45      9.46 o 
  -2   4  31        9.43        9.48     16.94 o 
  -1   4  31       13.86       18.68      9.76 o 
   0   4  31        3.89        1.55      7.64 o 
   1   4  31        1.08       15.74      7.40 o 
   2   4  31       11.31        8.99     24.62 o 
  -2   5  31        0.81       -6.83     17.76 o 
  -1   5  31       40.52       29.67     10.00 o 
   0   5  31        1.68        0.84      7.32 o 
   1   5  31        9.25       12.00      8.62 o 
  -4   0  32      396.02      395.25     28.64 o 
  -3   0  32       35.56       41.18     23.13 o 
  -2   0  32      110.83       66.76     14.54 o 
  -1   0  32        2.98      -10.64     10.28 o 
   0   0  32       10.32       32.26     10.83 o 
   1   0  32       51.11       52.71      8.51 o 
   2   0  32       13.28        1.57     21.03 o 
   3   0  32       22.26        7.76     10.60 o 
  -4   1  32      336.86      351.00     19.57 o 
  -3   1  32       16.57        1.31      9.75 o 
  -2   1  32       59.03       59.80      9.96 o 
  -1   1  32        0.19       -2.78      7.97 o 
   0   1  32        3.87        8.94     12.14 o 
   1   1  32        0.58        7.53      5.36 o 
   2   1  32       22.08       28.70      7.89 o 
   3   1  32        3.46       -6.84      6.94 o 
  -4   2  32        0.03        4.38      8.50 o 
  -3   2  32        1.22        5.79      8.37 o 
  -2   2  32       40.06       46.50     11.00 o 
  -1   2  32        3.90       -3.44      7.92 o 
   0   2  32        7.72        2.19      5.56 o 
   1   2  32        0.11        8.09      6.75 o 
   2   2  32       87.42       75.53     12.08 o 
  -4   3  32        3.19      -17.55     11.70 o 
  -3   3  32        8.52        7.70     11.21 o 
  -2   3  32       19.50        7.65     12.90 o 
  -1   3  32        0.07       14.04      8.75 o 
   0   3  32        7.90       18.12     10.74 o 
   1   3  32        0.83       -1.36      6.05 o 
   2   3  32        9.25       16.46     10.53 o 
  -3   4  32       23.54       35.45     13.86 o 
  -2   4  32        2.53        1.38      9.45 o 
  -1   4  32        7.00       18.39     10.24 o 
   0   4  32        8.06       24.85      7.93 o 
   1   4  32       47.77       42.79     10.36 o 
  -1   5  32       30.55       46.88      9.58 o 
  -4   1  33        0.10        4.85     11.46 o 
  -3   1  33       47.03       60.38     10.55 o 
  -2   1  33       17.24       15.58      9.21 o 
  -1   1  33        6.11       -1.50      8.93 o 
   0   1  33        8.15       13.51      9.78 o 
   1   1  33        1.92       -2.62      7.34 o 
   2   1  33        4.44       -2.26     11.92 o 
  -3   2  33        0.28        3.69     10.47 o 
  -2   2  33        6.03       -5.91     12.48 o 
  -1   2  33        6.47       -3.85      7.38 o 
   0   2  33       25.77       17.76     11.12 o 
   1   2  33        1.65        2.72      9.22 o 
   2   2  33        0.23       24.92     11.20 o 
  -3   3  33        0.56       -0.77     13.21 o 
  -2   3  33       19.81        9.44      9.47 o 
  -1   3  33        8.92       -2.43     15.42 o 
   0   3  33       50.89       45.46      7.95 o 
   1   3  33        0.49       16.08     10.90 o 
  -2   4  33       16.92       -6.62     14.30 o 
  -1   4  33        4.31       16.76     14.61 o 
   0   4  33      105.71      116.07     12.56 o 
  -3   0  34        8.23       -2.22     13.65 o 
  -2   0  34        0.15       -8.38     16.30 o 
  -1   0  34       62.31       43.45     12.84 o 
   0   0  34       23.76       -4.63     20.44 o 
   1   0  34        1.99       -9.63     24.06 o 
  -3   1  34        9.95       -4.01     13.63 o 
  -2   1  34       13.82       29.64     10.05 o 
  -1   1  34        2.16        2.89      8.11 o 
   0   1  34        1.94       -7.57     11.86 o 
   1   1  34       66.82       77.79     18.31 o 
  -3   2  34        0.29       -5.06      9.89 o 
  -2   2  34       92.09       87.55     10.71 o 
  -1   2  34        0.64        4.11      8.95 o 
   0   2  34        0.16        4.88      8.02 o 
   1   2  34        1.14      -12.40     19.24 o 
  -2   3  34        4.58       -4.57     12.04 o 
  -1   3  34        2.75       -7.48     10.83 o 
   0   3  34        9.82        7.64     12.14 o 
  -2   1  35       12.07       20.31      9.50 o 
  -1   1  35       38.39       25.05     19.51 o 
   0   1  35       79.34       60.78     11.19 o 
  -1   2  35        7.51        8.68      7.94 o 
                                                 
